# Supplementary material for: Multi-Omics Insights into Altered Flavonoid Metabolism Underlying Skin Color Variation in a Bud Mutant of Vitis vinifera Zaoheibao
Source: Metabolites. 2025 Oct 16;15(10):675. doi: 10.3390/metabo15100675 (PMC12566442; doi:10.3390/metabo15100675)
Supplement: Supplementary file 1 [file metabolites-15-00675-s001.zip]

Archive with 1 entries (1 files):
- metabolites-3894488-supplementary.xlsx
