# Supplementary material for: Multi-Omics Insights into Altered Flavonoid Metabolism Underlying Skin Color Variation in a Bud Mutant of Vitis vinifera Zaoheibao
Source: Metabolites. 2025 Oct 16;15(10):675. doi: 10.3390/metabo15100675 (PMC12566442; doi:10.3390/metabo15100675)
Supplement: Supplementary file 1 [file metabolites-15-00675-s001.zip › metabolites-3894488-supplementary.xlsx]

## Sheet: Table_S1
Table S1 Detected metabolites in the peels of WT and MT of Vitis vinifera Zaoheibao
ID	name	Class I	Class II	WT-1	WT-2	WT-3	MT-1	MT-2	MT-3	QC-1	QC-2	QC-3	QC-4	QC-5	QC-6	QC-7
NEG_q1	12,13-Dihome	Organic acid	Carboxylic Acids	42052.8	25123.2	30184.9	50598.3	38159.9	38751.1	37361.2	46256.2	35657.5	41595.1	44050.9	32446.2	27112.2
NEG_q2	12-Hydroxystearic Acid	Lipid	Fatty Acyls	2.43549e-05	2.43549e-05	1553.13	2004.46	1562.79	1787.12	3625.44	3890.14	8445.02	6172.11	4280.42	5609.11	2092.02
NEG_q3	13(S)-Hydroxyoctadeca-9(Z),11(E)-Dienoic Acid (13-Hode)	Lipid	Fatty Acyls	91362.4	91272.5	92659	57666	46567.4	41955.8	64748	57044.8	80270.5	94304	70887.2	78512.7	68424.8
NEG_q4	1,4-Anthraquinone	Quinones	Anthraquinones	215019	160815	120274	199257	194330	195392	135359	145907	94910.1	164886	197063	190518	163305
NEG_q5	1D-Myo-Inositol 1,4-Bisphosphate	Sugars and alcohols	Other	64748.1	66744	56969.4	54290.8	61201.4	53245.8	76377.1	57292.5	63185.7	67749.3	51270.1	49032.9	69612.4
NEG_q6	1-Monomyristin	Lipid	Fatty Acyls	47669	50300.2	22103.3	135769	107170	123557	113030	177986	110214	90831.7	73072.3	71198.9	77339.7
NEG_q7	2,3-Dihydroxy-3-Methylbutanoic Acid	Organic acid	Carboxylic Acids	248842	253453	232783	334207	291661	268133	203494	178412	206546	201310	182109	174536	189175
NEG_q8	2-Acetamidoethyl Phosphate	Others	Other	6284.31	9520.39	10032	6426.71	7511.91	6896.38	14542.6	8221.66	9264.01	16784.3	8300.97	2346.31	3410.66
NEG_q9	2-C-Methyl-D-Erythrono-1,4-Lactone	Others	Other	1.07153e+06	1.02017e+06	934945	289650	284341	293927	399884	468938	463537	498176	509616	431344	396608
NEG_q10	2'-Deoxycytidine-5'-Monophosphoric Acid	Nucleotides	Pyrimidine Nucleosides	17632.7	18955.5	14151.3	5722.41	11601	15843.8	22943.9	28235.8	19824	23795.1	19771.1	14103.6	19822.3
NEG_q11	2-Dimethylaminoethylphosphonic Acid	Others	Other	6138.21	4042.59	4490.97	7364.01	6233.3	8954.51	10131.7	12035.5	9677.91	10249.5	7503.2	5123.14	7693.56
NEG_q12	2-Hydroxy-3-Methoxybenzoic Acid Glucose Ester	Sugars and alcohols	Glycosides	980834	1.00159e+06	854764	4.75009e+06	6.73731e+06	6.82558e+06	4.23099e+06	4.09657e+06	3.7414e+06	2.8915e+06	3.69775e+06	3.3457e+06	1.88089e+06
NEG_q13	2-Hydroxypalmitic Acid	Lipid	Fatty Acids	33294.6	29926	21433.1	46853.4	36823.9	27816.1	78603.9	74829.1	107276	103168	78412.4	66634.1	44067.5
NEG_q14	2-Methylsuccinic Acid	Lipid	Fatty Acyls	833779	792650	793426	264964	211890	254441	343281	295917	368502	311316	445721	308735	303080
NEG_q15	2-O-Β-D-Glucopyranosyl-L-Ascorbic Acid	Sugars and alcohols	Other	1.5876e+06	2.24002e+06	1.68328e+06	2.5475e+06	1.81929e+06	1.65735e+06	2.22131e+06	1.86052e+06	1.67023e+06	1.95207e+06	2.16299e+06	1.57873e+06	1.49074e+06
NEG_q16	2-Tert-Butyl-1,4-Benzoquinone	Quinones	Benzene Quinones	48172.3	48455.4	52760.1	50624.5	61175.4	56938.4	70693.4	56330.8	63437.9	61894.7	66396.7	66426.9	61907.6
NEG_q17	3,4-Dimethoxycinnamic Acid	Phenylpropanoids	Simple Phenylpropanols	171733	154041	141522	159474	204351	202260	180114	168315	161334	179810	191815	171863	121208
NEG_q18	3-(Carboxymethylamino)Propanoic Acid	Amino acids	Alpha Amino Acids	2.71247e+06	2.3564e+06	2.62482e+06	1.38629e+06	1.26516e+06	972632	1.18848e+07	9.87019e+06	1.05159e+07	1.01708e+07	9.54901e+06	9.39677e+06	9.50432e+06
NEG_q19	3-O-Methylquercetin	Flavonoids	Polyphenols	2.43549e-05	2.43549e-05	2.43549e-05	2.43549e-05	2.43549e-05	830.105	6571.58	13959.5	4915.33	4853.12	5927.14	5731.46	2458.05
NEG_q20	3''-Oxogentamicin A2	Sugars and alcohols	Polyol	49444.5	32730.7	59191	93918.6	98458.1	109108	131850	141605	118385	153042	134435	103042	167262
NEG_q21	4-(3,4-Dihydroxyphenyl)-2-Butanone	Polyphenols	Phenols	4397.7	2217.76	1467.44	7336.32	2834.66	3525.73	742.503	681.284	726.83	602.237	536.215	739.956	2144.56
NEG_q22	4-Hydroxyacetophenone	Polyphenols	Monophenols	14853	12963.5	10607.8	2.43549e-05	2.43549e-05	6447.2	29538.5	25973.4	33737.8	19503.2	28906.3	26991.9	35455.1
NEG_q23	4-Hydroxyisoleucine	Amino acids	Other	1.95395e+06	1.95179e+06	1.7039e+06	1.18462e+06	999940	1.11541e+06	7.0142e+06	7.65391e+06	6.29163e+06	5.97455e+06	6.96161e+06	6.11806e+06	5.6389e+06
NEG_q24	6-Hydroxymethylherniarin	Coumarins	Other	380329	475951	404724	298874	264809	268414	398472	385151	346609	364082	326089	364480	337706
NEG_q25	Abscisic Acid	Organic acid	Carboxylic Acids	94537.4	67134.7	116934	41481	43944.2	25652.2	196819	184853	125372	140953	200975	121730	121997
NEG_q26	Aconitic Acid	Organic acid	Carboxylic Acids	882517	804390	814329	365298	346452	313035	314331	293855	277467	264759	282344	284791	275105
NEG_q27	Adenosine 5′-Diphosphoribose (Sodium)	Organic acid	Other	13715.5	2735.37	2.43549e-05	1368.96	5066.19	1219.28	6278.53	11686	8270.7	4898.07	5114.62	6001.3	8717.7
NEG_q28	Afzelin	Flavonoids	Flavonoid Glycosides	568.534	2.43549e-05	2.43549e-05	877657	1.01544e+06	813059	130671	110127	94397.1	102153	84488.1	101584	83874.6
NEG_q29	Allantoic Acid	Ketones, Aldehydes, Acids	Other	49992.7	59255.8	61207.5	46528.4	49191.5	31122.7	47858	40404.7	46224.4	47145	54669.9	54589.9	40350.9
NEG_q30	Allantoin	Organic acid	Other	9252.02	6618.64	2.43549e-05	5988.06	5411.1	3731.33	5398.37	4215.53	4063.65	5991.89	5657.47	6792.82	10940.3
NEG_q31	Allitol	Sugars and alcohols	Polyol	121427	83745.5	99764.6	91396.5	79417.4	57770.4	27046.7	19255.4	22941	25103.8	32267.3	28521.8	25943.8
NEG_q32	Alpha-D-Glucose	Sugars and alcohols	Monosaccharides	282057	289176	226122	343468	297263	300265	392229	297889	351823	387930	360948	332097	347474
NEG_q33	Aminomalonic Acid	Organic acid	Carboxylic Acids	1.98144e+06	1.98928e+06	1.68387e+06	1.92425e+06	1.69418e+06	1.65336e+06	1.26491e+06	1.08983e+06	1.00369e+06	1.00576e+06	1.06807e+06	1.13165e+06	1.0947e+06
NEG_q34	Arbutin	Polyphenols	Glycosides	1763.66	1858.43	905.022	14303	14314.7	15318.5	7262.74	5440.3	5580.79	7408.44	7534.39	5618.31	6036.15
NEG_q35	Arcaine Sulfate	Others	Other	2.43549e-05	2.43549e-05	2.43549e-05	1.02956e+06	871750	531847	964535	865525	565793	602518	580704	774104	749963
NEG_q36	(-)-Aspartic Acid	Amino acids	Other	829362	910835	734940	539360	174036	507491	1.87528e+06	1.64732e+06	1.92306e+06	1.95842e+06	1.93859e+06	1.68172e+06	1.54539e+06
NEG_q37	Azetidine-2-Carboxylic Acid	Organic acid	Carboxylic Acids	48490	45315.3	29225.2	40838	30187.4	17079	21724	27195.4	33712.7	38668.1	39453.8	19489.8	34677.8
NEG_q38	Beta-Costic Acid	Terpenoids	Sesquiterpenes	20555.3	22596.1	21994.6	30735.5	39142.4	33571	63442.4	68729.9	87959.9	72687.2	76630.9	68553.9	54286.1
NEG_q39	Betulonic Acid	Terpenoids	Triterpenes	2.87897e+06	2.80645e+06	2.72743e+06	3.39764e+06	2.9872e+06	2.48795e+06	1.69129e+06	1.64274e+06	2.00087e+06	1.88479e+06	1.50266e+06	1.3599e+06	1.04014e+06
NEG_q40	Bevirimat	Terpenoids	Triterpenes	1401.79	1831.21	1497.9	2729.37	1737.52	2239.07	2662.27	1731.91	1354.53	1964.51	1223.86	1911.92	1062.71
NEG_q41	Biochanin A	Flavonoids	Isoflavones	1642	4417.86	4359.5	529.61	1097.68	1063.82	28441	37713.3	36020.1	36638.9	42456.6	23053.8	29884.7
NEG_q42	Brevifolincarboxylic Acid	Organic acid	Carboxylic Acids	2.43549e-05	2.43549e-05	2.43549e-05	87097.1	101023	101517	194190	194809	150632	176484	180864	150629	156791
NEG_q43	Caftaric Acid	Phenylpropanoids	Simple Phenylpropanols	1.41714e+07	1.41197e+07	1.32023e+07	9.59371e+06	1.10676e+07	1.04505e+07	6.71773e+07	6.15326e+07	6.64575e+07	6.13799e+07	7.10847e+07	6.45134e+07	6.80723e+07
NEG_q44	Calceolarioside B	Phenylpropanoids	Simple Phenylpropanols	177471	304283	286074	364547	383711	363171	342593	358039	311044	253613	358305	397925	352295
NEG_q45	Catechin	Flavonoids	Polyphenols	2.43549e-05	2.43549e-05	2.43549e-05	3.71436e+06	4.74883e+06	4.89389e+06	6.28163e+06	8.62772e+06	1.10481e+07	1.04413e+07	8.5343e+06	7.27369e+06	7.83593e+06
NEG_q46	(-)-Catechin Gallate	Flavonoids	Flavanols	116301	135837	92648.2	21847.7	11475.3	13916.3	930552	1.08059e+06	975760	929866	803029	1.02964e+06	797156
NEG_q47	(+)-Catechin Hydrate	Flavonoids	Flavanols	2.43549e-05	2.43549e-05	2.43549e-05	5.03877e+06	3.30268e+06	4.3844e+06	7.43815e+06	6.89968e+06	7.12083e+06	6.54482e+06	6.42255e+06	6.12948e+06	7.88314e+06
NEG_q48	(±)-Catechin Hydrate	Flavonoids	Hydroxyflavone	2.43549e-05	2.43549e-05	2.43549e-05	4.74947e+06	4.63681e+06	5.08906e+06	8.88345e+06	7.95983e+06	8.63173e+06	8.62988e+06	8.41187e+06	8.22493e+06	7.57796e+06
NEG_q49	Cinnamyl Acetate	Others	Other	111064	62248.6	89058	1.43908e+06	1.10157e+06	1.18944e+06	1.98641e+06	1.7e+06	1.67329e+06	2.01097e+06	1.84178e+06	1.50085e+06	1.47873e+06
NEG_q50	Cis-Vaccenic Acid	Lipid	Fatty Acyls	770272	694016	567732	577688	556525	446175	565954	932430	1.20496e+06	1.09769e+06	803530	634258	513574
NEG_q51	Citric Acid Monohydrate	Organic acid	Carboxylic Acids	164756	122198	112881	154072	154522	101129	279850	345835	481460	406885	245786	206926	180532
NEG_q52	Cyclo(L-Leu-Trans-4-Hydroxy-L-Pro)	Alkaloids	Other	16376.2	15713.3	15638.5	25267.5	21649.6	18571.3	53363.3	49559.6	64525.9	61334.1	46105.3	42256.7	28465.7
NEG_q53	Cynarin	Phenylpropanoids	Other	353405	399229	361230	2.43549e-05	2.43549e-05	2.43549e-05	49072.3	46878.6	38418.7	50988.6	49664	49839	38229.1
NEG_q54	Cytidine 5'-Monophosphate	Nucleotides	Pyrimidine Nucleosides	2.43549e-05	2.43549e-05	2.43549e-05	2.43549e-05	2.43549e-05	2.43549e-05	17662.5	3151.47	9620.27	9739.53	5683.68	11171.5	11520.4
NEG_q55	Danshensu (Sodium Salt)	Phenylpropanoids	Simple Phenylpropanols	34746.5	19567.5	18096	12533.2	13878.2	16583.9	27022.5	24938.5	15096.8	18174.2	19773.6	17265.6	40615
NEG_q56	D-Arabinose	Sugars and alcohols	Monosaccharides	1.67587e+06	1.20755e+06	1.39871e+06	343520	419925	345985	2.38857e+06	2.52148e+06	2.27204e+06	2.04388e+06	2.40682e+06	2.44252e+06	2.00311e+06
NEG_q57	D-Arabitol	Sugars and alcohols	Sugar Alcohols	92953	94126.5	81672.9	28694.8	22660	15645.3	408595	349015	316479	283956	319239	308159	295981
NEG_q58	Decanoic Acid	Lipid	Fatty Acyls	127591	163894	148419	97061	80499.2	117028	153247	222735	203211	158924	130194	168547	90765
NEG_q59	D-Fructose	Sugars and alcohols	Monosaccharides	9.35123e+06	5.26875e+06	7.0347e+06	3.86836e+06	7.09402e+06	5.44529e+06	3.79183e+06	6.58883e+06	5.13344e+06	6.06648e+06	6.51258e+06	6.1121e+06	6.81639e+06
NEG_q60	D-Fructose-6-Phosphate (Disodium) Salt	Ketones, Aldehydes, Acids	Sugar Acids	647555	555340	514527	1.29179e+06	1.34177e+06	914296	993159	828902	2.50682e+06	2.71226e+06	2.30587e+06	2.39676e+06	2.41996e+06
NEG_q61	D-Galacturonic Acid (Hydrate)	Sugars and alcohols	Sugar Acids	1.25607e+06	1.49066e+06	1.30258e+06	960941	918100	1.05808e+06	7.80891e+06	7.37582e+06	7.11033e+06	6.44855e+06	7.07174e+06	6.28296e+06	5.90679e+06
NEG_q62	D-Gluconic Acid	Ketones, Aldehydes, Acids	Sugar Acids	5.47885e+07	4.88765e+07	5.92156e+07	1.50209e+07	1.37308e+07	1.34995e+07	6.78255e+07	9.03143e+07	7.85437e+07	8.5702e+07	7.71317e+07	7.58452e+07	7.40033e+07
NEG_q63	D(+)-Glucose	Sugars and alcohols	Monosaccharides	2.34196e+06	2.69314e+06	4.05526e+06	2.00965e+06	3.2404e+06	3.8186e+06	3.78104e+06	3.90781e+06	3.07597e+06	3.32258e+06	5.18715e+06	3.52871e+06	2.45946e+06
NEG_q64	D-Glucose 6-Phosphate	Sugars and alcohols	Hexosephosphates	629384	782516	533821	1.39526e+06	1.47215e+06	1.43114e+06	951307	2.98869e+06	2.64781e+06	2.69252e+06	2.60949e+06	2.60727e+06	2.35274e+06
NEG_q65	D-Glucose 6-Phosphate (Disodium Salt)	Sugars and alcohols	Monosaccharides	554242	444902	493142	1.17284e+06	1.54959e+06	1.12947e+06	871941	3.01277e+06	2.68436e+06	2.70724e+06	2.45178e+06	2.52056e+06	2.4391e+06
NEG_q66	D-Glucuronic Acid	Ketones, Aldehydes, Acids	Sugar Acids	1.39509e+06	1.18346e+06	1.03477e+06	942954	974272	893863	7.7876e+06	6.46234e+06	6.94854e+06	6.63164e+06	6.99736e+06	5.63873e+06	6.55053e+06
NEG_q67	D-Glucuronic Acid Lactone	Lipid	Glycolipids	129843	121741	161902	124553	107414	98305.3	370134	372139	322143	291303	394156	349802	288405
NEG_q68	Diacetoxy-6-Gingerdiol	Polyphenols	Other	10157.3	9223.44	12763.5	21206.3	31006.2	14338.9	13698.9	7457.16	29784.2	13151.9	14470.8	13867.1	13148.1
NEG_q69	Dihydrobaicalein	Flavonoids	Other	16038.6	11373.5	21237.5	15506.3	29331.4	5199.88	27397.8	21478.8	34322	17035	18743	17806.6	18044.7
NEG_q70	Dihydrolipoic Acid	Lipid	Fatty Acyls	195447	211333	203414	202158	273367	193827	319626	319036	293639	311875	236887	212355	273747
NEG_q71	Dipotassium Glycyrrhizinate	Terpenoids	Triterpenes	2.43549e-05	3856.7	5658.07	1641.36	812.94	2.43549e-05	5043	5658.1	4507.82	4886.89	5777.83	1639.73	4907.29
NEG_q72	Dl-Arginine	Amino acids	Other	4.18997e+07	4.7082e+07	3.43581e+07	4.03687e+07	4.21517e+07	3.68646e+07	1.7767e+07	1.86224e+07	1.94392e+07	1.84004e+07	2.034e+07	1.99866e+07	1.77216e+07
NEG_q73	Dl-Asparagine	Amino acids	Other	450904	688002	617523	423652	349501	405484	597265	497652	624104	587629	541026	448498	565181
NEG_q74	Dl-Glyceric Acid	Ketones, Aldehydes, Acids	Sugar Acids	857115	610915	957340	1.54098e+06	1.06466e+06	914835	691602	783374	884667	566099	779395	496651	630383
NEG_q75	Dl-Isocitric Acid (Trisodium Salt)	Organic acid	Carboxylic Acids	4.26819e+07	4.53548e+07	3.405e+07	4.16478e+07	3.20032e+07	3.41231e+07	2.70107e+08	2.36777e+08	2.68868e+08	2.33282e+08	2.58857e+08	2.675e+08	2.38444e+08
NEG_q76	Dl-Tartaric Acid	Organic acid	Carboxylic Acids	6.7596e+06	4.2234e+06	7.48616e+06	2.43549e-05	2.43549e-05	2.43549e-05	4.62505e+07	4.49953e+07	4.10919e+07	4.04138e+07	4.53783e+07	4.20768e+07	3.78639e+07
NEG_q77	Dl-Xylose	Sugars and alcohols	Monosaccharides	2.24347e+06	2.26256e+06	2.26062e+06	862166	759436	840052	1.26832e+07	1.29461e+07	1.26199e+07	1.1184e+07	1.22152e+07	1.22909e+07	1.13828e+07
NEG_q78	D-(+)-Malic Acid	Organic acid	Carboxylic Acids	1.59217e+08	1.50819e+08	1.42553e+08	2.12004e+08	2.14993e+08	2.08665e+08	2.98739e+08	3.14736e+08	2.7553e+08	3.09677e+08	2.82019e+08	2.85418e+08	2.8835e+08
NEG_q79	D-(+)-Maltose Monohydrate	Sugars and alcohols	Disaccharides	1.00568e+06	1.48547e+06	1.50795e+06	1.62781e+06	1.66655e+06	1.71001e+06	1.00741e+06	729350	803756	1.23417e+06	761021	943643	606851
NEG_q80	D-Mannitol	Sugars and alcohols	Sugar Alcohols	193715	169010	165819	107312	122956	102764	71559.3	69932.3	54369	100185	70611.6	60136	73969.9
NEG_q81	D-Mannoheptulose	Sugars and alcohols	Monosaccharides	26936.8	25279.4	21618.9	11406.5	25036.6	16631.3	9728.77	17136.9	12707.4	17595.8	14036.7	19559.1	18930.5
NEG_q82	D-Mannose	Sugars and alcohols	Monosaccharides	5.30844e+06	3.14157e+06	3.81584e+06	2.54523e+06	3.62934e+06	4.61311e+06	1.82972e+06	3.64949e+06	3.73241e+06	2.45728e+06	4.0488e+06	4.64049e+06	5.30659e+06
NEG_q83	D-(+)-Melezitose	Sugars and alcohols	Polysaccharides	25608.8	28718.6	26462.7	94995.1	82165.8	133661	109443	112285	85719.1	98603	82318.6	91674.6	80283.5
NEG_q84	D-Melibiose	Sugars and alcohols	Disaccharides	1.04516e+07	1.81481e+07	9.6517e+06	1.6072e+07	1.77825e+07	7.68808e+06	7.59211e+06	7.66443e+06	4.57985e+06	4.97312e+06	6.46675e+06	5.24579e+06	4.6074e+06
NEG_q85	D-Pantothenic Acid (Hemicalcium Salt)	Vitamins	Vitamin B Complex	431891	399825	454913	148827	145437	154030	123010	169507	120374	129280	139435	131466	117049
NEG_q86	D-(-)-Quinic Acid	Organic acid	Carboxylic Acids	4.95821e+06	4.2493e+06	4.60277e+06	4.80553e+06	3.6866e+06	3.79689e+06	2.85524e+07	2.70798e+07	2.86574e+07	2.64509e+07	2.66247e+07	2.73566e+07	2.56667e+07
NEG_q87	D(+)-Raffinose (Pentahydrate)	Sugars and alcohols	Other	87936.7	96611.1	76105.3	139800	149030	274551	186762	137066	91252.4	167509	149760	205870	167655
NEG_q88	D-Sorbitol	Sugars and alcohols	Sugar Alcohols	102559	153800	72423.1	136151	98701.6	60455.2	54949.5	65806.7	39971.5	26826.6	76598.4	45495.5	28979.1
NEG_q89	D-Tagatose	Sugars and alcohols	Monosaccharides	5.99508e+06	1.16007e+07	9.78652e+06	9.03998e+06	6.04248e+06	8.14416e+06	4.87932e+06	1.23598e+07	4.26388e+06	7.74523e+06	7.60838e+06	9.12743e+06	7.63853e+06
NEG_q90	D(-)-Tartaric Acid	Organic acid	Carboxylic Acids	2.43549e-05	2.43549e-05	2.43549e-05	2.43549e-05	2.43549e-05	2.43549e-05	1.02682e+07	8.6898e+06	9.11466e+06	8.09316e+06	8.51693e+06	7.70126e+06	6.23899e+06
NEG_q91	Ellagic Acid	Polyphenols	Other	9203.18	10431.6	9691.19	10570.4	11776.2	7747.43	23862.4	24320.2	28635.9	30402.1	23926.3	17191.6	13136
NEG_q92	Engeletin	Flavonoids	Flavonols	2.43549e-05	2277.02	2.43549e-05	1.84231e+06	2.34958e+06	1.93755e+06	368983	400386	304143	366320	340194	288715	356096
NEG_q93	Epsilon-Viniferin	Polyphenols	Other	6594.98	7017.05	2574.67	54669.3	41272	30200.2	9086.76	5447.42	13354.9	4622.31	4136.13	4940.09	3277.8
NEG_q94	Eugenol	Phenylpropanoids	Other	46134.9	52381.7	39391.3	51632.5	46137.5	46185.5	55427.1	31679.6	45854.8	45880.7	65216.2	40326.1	42925.2
NEG_q95	Euscaphic Acid	Terpenoids	Triterpenes	28775	9188.41	21203.1	12079.1	10351.1	16274.9	2592.1	3858.28	2483.56	4564.72	4748.96	6557.58	1666.15
NEG_q96	(-)-Fucose	Organic acid	Other	61464	44818	45252.7	46555.7	51444.4	38804.9	68549.8	50179.3	74675.5	73262.3	55453.2	65247.7	62766.4
NEG_q97	Galactose 1-Phosphate	Sugars and alcohols	Hexosephosphates	305023	427516	356110	625854	645327	674699	1.55094e+06	1.41264e+06	1.43646e+06	1.18953e+06	1.22919e+06	1.35146e+06	1.19599e+06
NEG_q98	(+)-Gallocatechin	Flavonoids	Polyphenols	56290.6	47138.6	57816	59355.3	59800.2	64143.1	425256	439234	450487	441152	430481	380045	424625
NEG_q99	(-)-Gallocatechin Gallate	Flavonoids	Flavanols	2.43549e-05	10176.6	8038.57	2.43549e-05	2.43549e-05	2.43549e-05	95965.5	74903.9	399384	42745.3	41675.7	81673.2	62341.1
NEG_q100	Gallocatechin Gallate	Flavonoids	Other	8969.73	2.43549e-05	6181.13	2.43549e-05	2.43549e-05	2.43549e-05	71454.4	62943.9	286251	33115	61146.2	41584.5	70674.2
NEG_q101	Gibberellic Acid	Terpenoids	Other	2.43549e-05	1357.23	1379.71	2.43549e-05	2.43549e-05	697.778	10907.4	11927.1	11731.2	8595.7	3227.86	8213.01	7305.15
NEG_q102	Gluconate (Sodium)	Sugars and alcohols	Other	4.04916e+07	4.29435e+07	3.94385e+07	1.14356e+07	9.12919e+06	1.09962e+07	8.21233e+07	6.9559e+07	7.13044e+07	6.48397e+07	6.35493e+07	6.28136e+07	5.43878e+07
NEG_q103	Glucosyringic Acid	Polyphenols	Glycosides	2.36797e+06	2.4031e+06	2.19648e+06	82029.4	84818.2	75503.8	235254	292289	215441	257511	226086	256716	196812
NEG_q104	Glycylglycine	Amino acids	Peptides	788225	946672	906685	971801	963223	635538	1.27863e+06	1.18705e+06	1.30766e+06	1.21397e+06	986514	1.36969e+06	1.1436e+06
NEG_q105	Gossypol (Acetic Acid)	Polyphenols	Other	585.028	2.43549e-05	2.43549e-05	730.725	2.43549e-05	806.761	3622.45	2748.82	2853.73	4243.62	1383.01	919.481	820.748
NEG_q106	Graniline	Terpenoids	Sesquiterpenes	25566.7	18236.6	20065	10752.5	10307.6	8039.16	65996.2	63405.5	42963.8	42659.5	48485.1	29969.4	62980.9
NEG_q107	Hederagenin	Terpenoids	Triterpenes	17265.6	20326.2	22291.4	12409.5	12863.8	9925.99	9687.58	8351.74	10863.8	12630.3	13613.2	9091.4	11661
NEG_q108	Heptanal Oxime	Others	Other	4.69343e+06	3.76235e+06	3.70258e+06	3.34184e+06	1.06143e+06	1.05667e+06	3.57003e+06	3.33959e+06	2.73652e+06	2.68701e+06	2.53131e+06	2.35468e+06	2.57565e+06
NEG_q109	Hexadecanedioic Acid	Lipid	Fatty Acyls	39900.4	43780.6	42382.9	9868.73	7319.87	5808.68	16034.2	19248	16792.7	13827.4	12465.7	15762	15404.5
NEG_q110	Hinokitiol	Terpenoids	Monoterpenes	4.82685e+06	4.89639e+06	4.53556e+06	5.86048e+06	4.73072e+06	5.54448e+06	1.22235e+07	1.06005e+07	1.10295e+07	1.08648e+07	1.05421e+07	9.47714e+06	8.62386e+06
NEG_q111	(-)-Hydroxycitric Acid Lactone	Organic acid	Carboxylic Acids	56645.3	54650.8	19745.4	10517.6	41044.9	26093	138487	131951	117938	106132	108574	65300.1	80718.4
NEG_q112	Hydroxypyruvic Acid	Organic acid	Carboxylic Acids	160672	100767	154126	203410	98142.8	155933	877833	637499	756067	600829	592149	778266	704762
NEG_q113	Hydroxytyrosol	Polyphenols	Other	61519.9	46948.5	57161.7	783977	881074	758697	73728.4	65420.1	69275.6	71238.9	70391	77870.8	59484
NEG_q114	Hypericin	Quinones	Anthracenes	4623.23	5957.74	4678.1	4647.21	5172.88	4261.51	3026.55	3231.95	3869.85	4179.86	2540.27	3246.37	2791.1
NEG_q115	Hyperoside	Flavonoids	Polyphenols	1.19853e+07	1.16994e+07	1.10989e+07	2.99785e+07	3.42336e+07	3.13348e+07	1.07262e+07	7.29702e+06	8.52209e+06	8.1381e+06	7.62957e+06	6.15862e+06	6.43302e+06
NEG_q116	I-Inositol	Organic acid	Other	423923	267488	384786	446795	351682	389483	528970	410231	551219	541781	414926	560389	440090
NEG_q117	Ilexgenin A	Terpenoids	Triterpenes	11586	11099	10944	12757.6	12966.5	15906.9	5337.82	4621.03	4423.51	7888.56	5642.54	6292.8	6389.26
NEG_q118	Incensole	Terpenoids	Diterpenoids	69957	71417.7	78777.4	439906	497774	405366	712125	891370	861591	798069	706372	664889	511879
NEG_q119	Indigo	Others	Indole And Its Derivatives	6767.63	6290.07	1921.71	5102.15	2853.2	4432.62	8226.15	12202.6	7494.5	10207.4	12115.5	6020.9	8472.62
NEG_q120	Inulin	Sugars and alcohols	Polysaccharides	65486.2	61135	44630.3	193039	82326.8	112141	104170	127773	155122	152008	128733	101208	103772
NEG_q121	Isethionic Acid	Organic acid	Other	4151.69	3460.51	2.43549e-05	7173.14	9208.32	2.43549e-05	10939.9	10140.4	10090.8	18542.3	13147.1	14685.2	8320.07
NEG_q122	Isethionic Acid Sodium Salt	Organic acid	Other	3747.64	4371.57	623.537	2.43549e-05	2.43549e-05	2.43549e-05	15754.7	13063	15325	6266.71	13348	17686.9	11498
NEG_q123	Isoastilbin	Flavonoids	Flavonols	14192	13995	13312	2.43303e+06	1.79371e+06	1.82026e+06	438155	657507	565283	498488	493716	496214	435621
NEG_q124	Isomaltose	Sugars and alcohols	Glucans	1.03506e+07	1.28103e+07	2.71851e+07	2.51148e+07	1.75479e+07	1.26413e+07	5.7037e+06	6.36211e+06	1.01142e+07	5.33152e+06	5.67334e+06	9.38344e+06	5.52553e+06
NEG_q125	Isoquercitrin	Flavonoids	Flavonols	1.65902e+07	1.99647e+07	1.93467e+07	6.69588e+07	6.09663e+07	4.97491e+07	1.46245e+07	1.96417e+07	1.47179e+07	1.25271e+07	1.47885e+07	1.55314e+07	1.52253e+07
NEG_q126	Kaempferol-3-O-Galactoside	Flavonoids	Hydroxyflavone	1.28931e+06	1.04769e+06	918222	2.95498e+07	2.44721e+07	2.04109e+07	4.63034e+06	4.82212e+06	4.37209e+06	3.49055e+06	3.22948e+06	3.03492e+06	2.84961e+06
NEG_q127	Kumatakenin	Flavonoids	Methyl Ketone	2.43549e-05	2.43549e-05	2.43549e-05	2.43549e-05	824.916	2.43549e-05	4740.42	3695.43	5882.81	1948.28	7130.55	2831.6	1624.41
NEG_q128	Lactitol (Monohydrate)	Lipid	Fatty Acyls	495188	458672	519314	365523	354714	401895	172974	148550	114688	100713	138378	140640	128440
NEG_q129	L-Allothreonine	Amino acids	Other	1.89787e+06	1.55854e+06	1.6766e+06	1.8368e+06	1.7339e+06	1.37046e+06	1.16569e+06	1.15648e+06	1.18022e+06	993594	1.10021e+06	1.04721e+06	1.08222e+06
NEG_q130	L-Arabinitol	Sugars and alcohols	Sugar Alcohols	30310.1	23360.1	14262.6	7079.77	7370.02	9861.76	36110.9	38047.3	23186.1	25271.9	40461.3	36986.5	27066.8
NEG_q131	L(+)-Arabinose	Sugars and alcohols	Monosaccharides	1.0064e+06	915064	847652	408489	451682	432762	5.57676e+06	4.84798e+06	5.81252e+06	4.86649e+06	4.18641e+06	4.2922e+06	4.36369e+06
NEG_q132	L-Ascorbic Acid	Amino acids	Peptides	297549	226186	261014	126382	263517	155319	301474	186367	278222	245612	260851	247212	186712
NEG_q133	L-Aspartic Acid	Amino acids	Other	1.06413e+06	1.07049e+06	1.01382e+06	647546	659175	739075	2.87658e+06	2.61599e+06	2.79883e+06	2.45336e+06	2.84699e+06	2.39919e+06	2.45999e+06
NEG_q134	L-Glucose	Sugars and alcohols	Monosaccharides	241750	264679	267887	355444	347584	293242	293278	297750	268441	279368	328285	309745	323399
NEG_q135	L-Glutamic Acid	Amino acids	Other	2.5655e+06	2.63097e+06	2.23226e+06	1.38497e+06	1.31555e+06	1.20957e+06	9.01649e+06	1.00846e+07	8.28668e+06	7.31722e+06	1.05688e+07	8.97878e+06	8.8017e+06
NEG_q136	L-Glutamic Acid (Monosodium Salt)	Amino acids	Other	2.12931e+06	2.24102e+06	2.03115e+06	1.22158e+06	1.17726e+06	1.33981e+06	8.81782e+06	8.06302e+06	7.47034e+06	7.7774e+06	8.64079e+06	7.84681e+06	7.95146e+06
NEG_q137	L-Glutathione Reduced	Amino acids	Peptides	2.43549e-05	2.43549e-05	2.43549e-05	2.43549e-05	2.43549e-05	2.43549e-05	359579	278906	362528	305482	287137	279143	242746
NEG_q138	L-Methionine Sulfoxide	Amino acids	Other	22424.6	12430.2	29382.1	3046.17	2174.43	714.56	11346.7	7397.45	5657.97	7385.21	5110.56	3047.17	2851.08
NEG_q139	L-Ornithine (Hydrochloride)	Amino acids	Other	4.04102e+07	3.19408e+07	3.72067e+07	3.18969e+07	2.82356e+07	2.70971e+07	1.51131e+07	1.55932e+07	1.52503e+07	1.75161e+07	1.65905e+07	1.52868e+07	1.42896e+07
NEG_q140	L-Serine	Amino acids	Other	298737	290227	269718	337979	320781	279274	665230	699291	684602	569679	676605	724584	640825
NEG_q141	L-Tartaric Acid	Sugars and alcohols	Sugar Acids	5.67292e+06	4.64663e+06	4.88764e+06	2.43549e-05	2.43549e-05	2.43549e-05	5.29264e+07	5.94291e+07	5.0706e+07	4.19952e+07	3.95527e+07	5.27786e+07	4.43996e+07
NEG_q142	L-Threonine	Amino acids	Other	1.48278e+06	1.79993e+06	1.34396e+06	1.46487e+06	1.61375e+06	1.22381e+06	1.06937e+06	943246	876659	894748	901760	876216	924372
NEG_q143	L-Tyrosine	Amino acids	Other	466649	427454	439683	422852	398861	373812	467028	446162	438884	420562	456942	427905	404132
NEG_q144	L-Xylose	Sugars and alcohols	Monosaccharides	2.16134e+06	2.22604e+06	2.51317e+06	1043179	771932	1.16299e+06	1.43001e+07	1.28483e+07	1.0724e+07	1.1901e+07	1.17565e+07	1.09835e+07	1.09151e+07
NEG_q145	Malic Acid	Organic acid	Carboxylic Acids	3.04328e+08	2.9836e+08	2.6562e+08	4.23277e+08	4.02718e+08	3.33895e+08	6.37631e+08	6.23703e+08	5.49336e+08	5.78877e+08	5.95688e+08	5.43841e+08	5.59673e+08
NEG_q146	Maltose	Sugars and alcohols	Disaccharides	586813	339789	706014	431802	327399	571890	281787	234285	204593	237811	178972	168132	203541
NEG_q147	Mannitol	Others	Other	75752.9	130879	86139.7	111016	68239.3	81719.4	50429.1	47914.5	33232.2	63402.9	32554	49757.5	44146.5
NEG_q148	Maslinic Acid	Terpenoids	Triterpenes	17345.6	19277	21076.1	12213	12269	11711	10925.6	10197.7	12235.6	15557.3	12197.5	10579.7	10594.2
NEG_q149	Meglutol	Organic acid	Carboxylic Acids	662492	627373	629762	239391	225256	191116	115578	109296	133786	143877	137879	126721	121128
NEG_q150	Methyl 3-Phenylpropanoate	Lipid	Fatty Acyls	70219.5	65035.7	45320.9	59731.9	61808.8	60347.9	80540.3	93777.5	78150.9	80874.8	83390.6	64681.1	74571.7
NEG_q151	Methyl 4-Hydroxyphenylacetate	Polyphenols	Monophenols	1.68678e+06	1.60877e+06	1.35182e+06	1.44193e+06	1.33135e+06	1.18072e+06	1.15844e+06	1.12129e+06	1.15621e+06	1.06374e+06	1.47993e+06	1.34921e+06	1.51849e+06
NEG_q152	Methyl Isoferulate	Others	Other	213456	194454	143187	143138	204295	190060	180139	231894	147352	205879	139329	159507	148692
NEG_q153	Methylmalonic Acid	Organic acid	Carboxylic Acids	1.15583e+06	984098	1.01916e+06	1.02512e+06	972894	897105	1.73752e+06	1.51079e+06	1.50535e+06	1.55597e+06	1.77715e+06	1.451e+06	1.29954e+06
NEG_q154	Methyl Paraben	Polyphenols	Monophenols	24862.3	7480.4	9719.16	7445.05	11601.4	11544.5	74154.4	69275.6	42862.4	52828.9	55344.4	27000.2	49936.4
NEG_q155	Miraxanthin-V	Amino acids	Alpha Amino Acids	2.43549e-05	2.43549e-05	2.43549e-05	2.43549e-05	2.43549e-05	2.43549e-05	268024	203106	240508	211147	213134	236836	226443
NEG_q156	Morin	Flavonoids	Polyphenols	25745.1	18251.7	37834	103693	127412	145718	82842.2	111252	100899	100580	90395.1	80431.3	68400.1
NEG_q157	Moronic Acid	Terpenoids	Triterpenes	94482.5	87826.8	80287.4	84952	98007.6	77104.3	53334	61235.1	69217.4	64584.8	52128.1	46641.2	31442.7
NEG_q158	Mucic Acid	Ketones, Aldehydes, Acids	Sugar Acids	2.69264e+06	2.73158e+06	2.55788e+06	1.46248e+06	1.33018e+06	1.70664e+06	1.419e+06	1.22693e+06	1.06503e+06	1.09633e+06	1.10015e+06	1.07539e+06	1.0774e+06
NEG_q159	Myristoleic Acid	Lipid	Fatty Acyls	7.00541e+06	1.0087e+07	7.46431e+06	9.00374e+06	1.05211e+07	4.45246e+06	1.8131e+07	2.2603e+07	5.33757e+06	1.21391e+07	1.06449e+07	6.36981e+06	1.06004e+07
NEG_q160	N-Acetyl-L-Glutamic Acid	Amino acids	Other	45987.9	42542.1	37251.1	60391.5	56579.4	56731.7	65768.7	58341.7	60553.7	59820.4	63712.5	59872.8	53898.5
NEG_q161	(±)-Naringenin	Flavonoids	Flavonones	19479.5	10535.1	12194.3	7397.98	15355.9	17089.3	35570.8	24894.2	17355.9	15420.7	27280.2	17115.6	20345.3
NEG_q162	Naringenin Chalcone	Flavonoids	Chalcones	26689.2	39494.1	16339.8	14627.3	23693	24063.9	33251.8	24783.7	32402.6	25023.9	23002.9	25088.2	25080.6
NEG_q163	Neoastilbin	Flavonoids	Glycosides	2.43549e-05	2.43549e-05	2.43549e-05	7.49854e+06	7.14529e+06	7.40123e+06	2.50801e+06	1.98113e+06	1.97406e+06	1.32277e+06	2.23828e+06	1.67449e+06	1.5435e+06
NEG_q164	Neoisoastilbin	Flavonoids	Polyphenols	24662.2	13377.9	22311.9	8.2766e+06	5.0066e+06	6.90773e+06	2.23342e+06	1.62328e+06	1.37943e+06	1.794e+06	1.21392e+06	2.0111e+06	1.59577e+06
NEG_q165	N-((-)-Jasmonoyl)-S-Isoleucine	Amino acids	Dipeptide	2.43549e-05	2.43549e-05	2.43549e-05	16019.3	11383.4	10882.2	6590.2	4389.87	2920.39	2889.16	536.215	716.706	1453.29
NEG_q166	Octadecanedioic Acid	Organic acid	Carboxylic Acids	9240.64	12031	13215.3	9182.05	7986.97	10016.8	4732.92	5606.27	9802.27	7127.99	7487.53	7337.12	4815.06
NEG_q167	Oleanolic Acid	Terpenoids	Triterpenes	2.52558e+07	2.6147e+07	2.43059e+07	2.47907e+07	2.52818e+07	2.35482e+07	1.75138e+07	1.91086e+07	1.88356e+07	1.91137e+07	1.56847e+07	1.4088e+07	1.2895e+07
NEG_q168	Oleanonic Acid	Terpenoids	Triterpenes	117764	118610	105880	122638	122490	102659	69847	72032.7	86485.1	76719.3	68795.1	57170.2	39349.1
NEG_q169	Oleaside A	Steroids	Other	2937.58	1375.29	3180.18	5570.08	22079.2	8825.23	2797.87	3389.35	6273.8	2803.96	6580.96	6221.12	2252.17
NEG_q170	Oleic Acid	Lipid	Fatty Acyls	508471	480080	446771	490360	462754	369641	504063	618303	879859	783427	575698	525149	404345
NEG_q171	Olivetol	Polyphenols	Other	240858	266852	200938	286804	301449	268294	253649	252948	298029	273960	317793	258676	244541
NEG_q172	Orotic Acid	Ketones, Aldehydes, Acids	Other	364652	356906	309709	261381	185252	351237	1.63092e+06	1.54035e+06	1.47072e+06	1.3273e+06	1.62371e+06	1.37188e+06	1.33549e+06
NEG_q173	Oxohydrastinine	Alkaloids	Isoquinoline Alkaloids	166370	162361	142825	31690.6	23915.3	23993.3	121270	75310.8	101260	103466	85942.1	84476.1	72036.5
NEG_q174	Palmitic Acid	Lipid	Fatty Acyls	130154	156366	163415	223233	201182	129847	573754	521777	697705	619103	446800	411465	220695
NEG_q175	Palmitoylglycine	Lipid	Fatty Acids	7868.26	8587.88	7011.19	3830.75	3941.25	1857.39	13549.7	14678.2	17701	16149.9	13283.2	13096.3	9265.94
NEG_q176	Papain	Others	Other	27538.4	29300.9	25538.2	44371.8	40738.9	28565.7	77806.4	74469.2	91033.4	89200	67897	61273.6	42711.7
NEG_q177	Perseitol	Sugars and alcohols	Sugar Alcohols	24397.7	12260.1	10928.3	8422.97	6163.38	5427.71	3760.84	3401.53	2879.08	4854.84	7453.92	2818.56	4461.9
NEG_q178	Pheophorbide A	Others	Other	357056	374172	332047	203245	211451	175356	133115	115783	148869	153852	97474.6	92247.5	66852.5
NEG_q179	Phloracetophenone	Ketones, Aldehydes, Acids	Acetophenones	2.43549e-05	2.43549e-05	2.43549e-05	2.43549e-05	2.43549e-05	2.43549e-05	70134.9	24241.7	40377	21047.3	53358.8	36821.2	20181.6
NEG_q180	Phlorizin	Flavonoids	Polyphenols	247483	317001	211117	283506	223302	158766	1.03807e+06	1.27026e+06	892338	698678	959512	798361	816000
NEG_q181	Phlorizin Dihydrate	Polyphenols	Other	558044	417374	472160	402763	320925	353995	2.28372e+06	2.37299e+06	1.94519e+06	1.51734e+06	1.19606e+06	1.32631e+06	1.39841e+06
NEG_q182	Phosphoenolpyruvic Acid (Potassium)	Ketones, Aldehydes, Acids	Other	2.43549e-05	2.43549e-05	2.43549e-05	2.43549e-05	2.43549e-05	2.43549e-05	25837.2	33792.3	35227.4	46638.1	44329	35482.1	67904.5
NEG_q183	Phosphoenolpyruvic Acid (TricyclohexylammoniuM Salt)	Organic acid	Other	2.43549e-05	7014.78	2.43549e-05	5370.14	6325.87	2.43549e-05	57274.3	87138.5	40068	74597	62810.2	54905.2	56250
NEG_q184	Phosphonoacetic Acid	Organic acid	Carboxylic Acids	26051.4	25909.3	17626.3	46395.4	39521.9	43148	67589.6	66253.2	25894.4	38422.9	58321.7	42529	52324.6
NEG_q185	Phthalic Acid	Organic acid	Carboxylic Acids	253560	252444	225842	1.09324e+06	994765	854389	545353	597273	533682	347404	413274	316699	418022
NEG_q186	Phthalic Acid Mono-2-Ethylhexyl Ester	Organic acid	Carboxylic Acids	1859.12	2166.24	1450.86	2.43549e-05	924.808	2.43549e-05	4283.44	1389.48	1063.43	4030.34	6943.36	4455.74	1155.47
NEG_q187	Piceatannol 3'-O-Glucoside	Polyphenols	Other	500913	489827	428660	2.43549e-05	2.43549e-05	2.43549e-05	876205	644606	687367	468676	722796	551922	423024
NEG_q188	Plantagoside	Flavonoids	Glycosides	265194	172943	299806	651778	586399	553240	211099	163003	195139	187603	167071	167593	141140
NEG_q189	P-Mentha-1(7),2-Diene	Terpenoids	Monoterpenes	3377.51	6891.63	11241.8	2.43549e-05	2.43549e-05	2.43549e-05	8332.04	9035.05	8688.11	7175.17	7641.89	11409.9	11930
NEG_q190	Procurcumenol	Terpenoids	Sesquiterpenes	974213	806659	898708	497359	468002	562633	819132	901750	828011	615985	684679	947853	983535
NEG_q191	Progoitrin	Sugars and alcohols	Glycosides	324066	350838	330991	59551.7	53107.4	59079	89834.4	93864.1	100500	69624.9	93524.2	64340.4	79227.3
NEG_q192	Quercetin-1	Flavonoids	Flavonols	23103.1	12134.1	20108.9	89118	137690	91821.8	51587	78320.8	109409	95061.2	86255.8	49193.9	42577.2
NEG_q193	Quercitrin	Flavonoids	Polyphenols	2.43549e-05	2.43549e-05	2.43549e-05	448509	488046	378491	95009.2	135792	97750.9	97387.9	72527.9	63990.5	66483.5
NEG_q194	Raspberry Ketone	Polyphenols	Monophenols	61479.3	60633.2	51823.2	59083.5	61031.1	50904	49113.2	35465.6	57944.8	53054.7	61572.6	39548.7	59036.4
NEG_q195	Rhein	Quinones	Other	1552.93	1533.47	2.43549e-05	2.43549e-05	2097.84	529.654	21498.5	16995.4	27195.1	27012.3	19455.9	22702.3	16354.7
NEG_q196	(+)-Rhododendrol	Polyphenols	Other	2.43549e-05	1174.32	2.43549e-05	2.43549e-05	2.43549e-05	2.43549e-05	3588.23	3191.97	3400.64	4011.56	4061.69	2444.05	2916.48
NEG_q197	Ribitol	Sugars and alcohols	Sugar Alcohols	62948	80820.3	31244.9	24037.7	24670.3	26048	433946	418803	388621	323078	347475	349948	341154
NEG_q198	Rottlerin	Flavonoids	Chalcones	2385.21	2530.35	1379.35	1641.38	2165.09	1627.61	1003.4	936.113	1828.63	1182.55	968.153	1164.47	730.203
NEG_q199	Rubinaphthin A	Ketones, Aldehydes, Acids	Polyketides	2.43549e-05	2.43549e-05	7874.78	2.43549e-05	2.43549e-05	2.43549e-05	147837	28468.2	98360.9	104877	129975	79138	105304
NEG_q200	Rutin (Hydrate)	Flavonoids	Flavonols	3.55012e+06	3.2895e+06	3.17393e+06	7.82453e+06	7.11426e+06	7.62142e+06	9.30049e+06	8.31897e+06	7.30188e+06	8.9668e+06	8.85205e+06	7.98683e+06	6.37018e+06
NEG_q201	Rutin (Trihydrate)	Flavonoids	Other	3.38888e+06	3.21014e+06	3.21392e+06	7.27095e+06	8.25737e+06	8.00364e+06	8.622e+06	8.12376e+06	9.01315e+06	7.66631e+06	7.65681e+06	7.92862e+06	5.94849e+06
NEG_q202	(S)-2-Acetamido-4-Amino-4-Oxobutanoic Acid	Amino acids	Other	628551	532255	333058	321922	432647	296505	1.26628e+06	1.21553e+06	1.25119e+06	988415	1.24874e+06	1.25283e+06	1.11101e+06
NEG_q203	Sclareol	Terpenoids	Diterpenoids	1.09281e+06	1.03258e+06	1.05277e+06	1.34819e+06	1.27001e+06	1.68609e+06	1.11206e+06	1.03237e+06	1.50805e+06	1.45909e+06	1.49257e+06	1.5106e+06	1.46021e+06
NEG_q204	Shikimic Acid	Organic acid	Carboxylic Acids	54825.2	66026.8	65293.9	246462	221567	248372	177730	421843	252963	442837	187968	409531	368468
NEG_q205	Sinensin	Flavonoids	Flavonoid Glycosides	2.43549e-05	2.43549e-05	2.43549e-05	3.0328e+06	6.679e+06	4.29422e+06	1.83539e+06	1.32289e+06	1.12127e+06	1.52596e+06	1.30403e+06	961077	1.45553e+06
NEG_q206	(S)-Malic Acid	Organic acid	Carboxylic Acids	2.82733e+08	2.42776e+08	2.46428e+08	3.45579e+08	3.55752e+08	3.50333e+08	5.29382e+08	5.05835e+08	4.95457e+08	5.0496e+08	5.10267e+08	4.7098e+08	4.82045e+08
NEG_q207	Sn-Glycerol 3-Phosphate	Ketones, Aldehydes, Acids	Other	21000.4	22413.5	28529.9	18692.8	14708.2	40044.5	140302	148237	142488	132971	112131	148390	122981
NEG_q208	Sodium (3S,4R,5R)-6-((Hydrogenphosphonato)Oxy)-3,4,5-Trihydroxy-2-Oxohexyl Phosphate Octahydrate	Sugars and alcohols	Other	1019.48	2872.02	13885.4	32970.8	31306.6	61105.3	38230.7	46388.8	10661.6	37939.8	30472	43343.8	37172.4
NEG_q209	Stearic Acid	Lipid	Fatty Acyls	7181.72	2727.64	1636.5	1147.86	843.433	544.276	33574.2	40036.4	31290.9	24063.3	34024.8	19578.3	20880.5
NEG_q210	Succinic Acid	Organic acid	Carboxylic Acids	1.03258e+06	1.01048e+06	985766	1.00043e+06	937541	828510	1.57401e+06	1.60676e+06	1.57552e+06	1.54474e+06	1.67376e+06	1.43658e+06	1.41604e+06
NEG_q211	Sucrose	Sugars and alcohols	Disaccharides	4.09076e+07	3.49021e+07	3.23762e+07	4.78828e+07	3.80611e+07	3.25415e+07	8.14032e+06	9.4405e+06	1.0103e+07	8.36028e+06	1.01849e+07	1.24193e+07	1.2056e+07
NEG_q212	Sulcatone	Ketones, Aldehydes, Acids	Methyl Ketone	2.43549e-05	4011.54	2.43549e-05	1579.77	5008.04	1933.47	7054.5	17945.7	15144.6	15222.1	10651.7	22101.3	9141.78
NEG_q213	Sulfate	Others	Other	1.03378e+07	9.50122e+06	9.36214e+06	9.73716e+06	9.3754e+06	7.43212e+06	1.12166e+07	9.23414e+06	1.05063e+07	9.44511e+06	9.8095e+06	1.07061e+07	9.06187e+06
NEG_q214	Taurine	Organic acid	Other	8425.79	2.43549e-05	2985.07	2.43549e-05	1976.05	946.601	27332.4	22022.3	24386.6	22500.1	25282	24345.7	23491.2
NEG_q215	Thunberginol C	Flavonoids	Other	19635.5	23665.8	23753	22083.6	19678	25055.2	59810.8	34210.4	23678.7	35074.2	28615.9	37351.1	18719
NEG_q216	Thymoquinone	Quinones	Benzene Quinones	32431.1	47107.4	39386.6	50548.8	53732.1	41876.5	42913.3	29551	39527.6	44146.9	48090.1	47497	40226.4
NEG_q217	Totarol	Terpenoids	Diterpenoids	14158	14173.4	16294.5	2214.29	520.726	2931.16	4139.09	4036.04	7330.28	7711.16	3010.16	1572.58	4539.38
NEG_q218	Trans-3,4-Methylenedioxycinnamyl Alcohol	Phenylpropanoids	Other	11490.9	8199.68	6566.97	1649.55	2569.97	1628.7	664.85	1652.88	1654.22	4043.54	6534.97	3277.91	2456.71
NEG_q219	Trans-Aconitic Acid	Organic acid	Carboxylic Acids	959925	884143	830578	397726	352568	331408	356721	319260	312863	295244	323982	292728	306817
NEG_q220	Traumatic Acid	Organic acid	Carboxylic Acids	10656.6	6690.99	6113.49	35097.5	22270.4	25362.1	26152.5	18272.5	20293	13694.1	18917.3	21849.5	10714.9
NEG_q221	Turanose	Sugars and alcohols	Disaccharides	9.98203e+06	1.11778e+07	1.01407e+07	1.18728e+07	1.10445e+07	9.56899e+06	3.93974e+06	4.17544e+06	2.10317e+06	3.37916e+06	3.14954e+06	3.04685e+06	3.25383e+06
NEG_q222	Uric Acid	Ketones, Aldehydes, Acids	Other	541350	425136	405747	20065.2	15295	9339.21	413133	333253	357547	444150	378878	303817	324356
NEG_q223	Uridine 5'-Diphospho-D-Glucose	Sugars and alcohols	Glycosides	1568.91	17682.9	13445.7	2466.2	826.698	2.43549e-05	63929.6	30535.9	47687	13154.7	57484.7	23588	26845.7
NEG_q224	Uridine 5′-Diphosphoglucose (Disodium Salt)	Alkaloids	Other	171301	171189	50533.9	215719	227108	219573	889897	827692	810790	701657	785155	668634	707737
NEG_q225	Uridine 5'-Monophosphate	Nucleotides	Pyrimidine Nucleosides	154894	189911	115851	56428	52507.4	57324	273676	295694	185737	173810	257874	232983	240398
NEG_q226	Uridine 5'-Monophosphate Disodium Salt	Ketones, Aldehydes, Acids	Other	229037	175420	166713	99369	106257	97379.6	128539	376129	327175	321634	344657	381685	298940
NEG_q227	Ursonic Acid	Terpenoids	Triterpenes	77284.3	83903.6	72214.8	92857.8	94972.8	70965.4	49499.5	45929.7	60701.3	57237.4	44962.5	42067.3	30919.1
NEG_q228	Velutin	Flavonoids	Other	2.43549e-05	2.43549e-05	2.43549e-05	2.43549e-05	2.43549e-05	2.43549e-05	2590.87	2233.22	1607.69	4284.99	3614.09	4375.79	3443.09
NEG_q229	(-)-Vibo-Quercitol	Sugars and alcohols	Sugar Alcohols	93247.7	81627.2	80173.7	84584.8	84601.6	91765.6	217482	157636	127599	112132	140208	93447.9	54464.5
NEG_q230	Wogonin	Flavonoids	Polyphenols	2.43549e-05	2.43549e-05	622.805	2826.32	2.43549e-05	620.328	6020.87	5362.71	7629.45	10357	6650.92	5062.53	7958.09
NEG_q231	(Z)-Aconitic Acid	Organic acid	Carboxylic Acids	2.11262e+06	2.02388e+06	1.68523e+06	1.07175e+06	948568	1.06938e+06	3.37527e+06	3.31375e+06	2.92547e+06	3.03106e+06	2.91139e+06	2.82864e+06	2.9009e+06
NEG_q232	Zedoarondiol	Terpenoids	Sesquiterpenes	2497.14	1352.06	2.43549e-05	2.43549e-05	696.634	2.43549e-05	525.251	5902.41	1968.79	5257.06	7155.96	9041.25	8176.57
NEG_q233	Α-Arbutin	Polyphenols	Monophenols	1574.34	1455.69	1094.97	19075.5	14673.1	17804.4	5167.04	4930.6	8459.03	5252.31	6596.12	4859.09	4781.62
NEG_q234	Α-L-Rhamnose Monohydrate	Sugars and alcohols	Other	483930	514918	443523	1.12651e+06	1.11472e+06	1.05499e+06	851924	751047	985450	1.08277e+06	1.08519e+06	1.03574e+06	1.01189e+06
NEG_q235	Β-Amyrin	Terpenoids	Triterpenes	34178.2	27239.8	27298.2	102479	86857.4	91634.7	87970.4	77053.4	77261.3	88776.7	106471	100267	104439
NEG_q236	Β-Cyano-L-Alanine	Amino acids	Other	4609.46	9743.38	4435.56	2.43549e-05	2.43549e-05	2.43549e-05	11133.2	8879.55	8347.86	10722.5	7581.98	6809.47	7148.81
POS_q1	1-Methyl-L-Histidine	Amino acids	Other	2.43549e-05	2.43549e-05	5306.6	3523.95	11496.3	2640.95	4411.28	7063.09	8845.16	1757.95	3536.43	6165.88	15184.2
POS_q2	2-Amino-5-Ureidopentanoic Acid	Amino acids	Other	34752.5	28905.4	29739	26690.3	27508.8	24316.5	98329	106455	77948.5	98626.9	82353.6	59483	79659.7
POS_q3	3-Amino-2-Piperidinone	Others	Other	10264.7	3718.19	2.43549e-05	904.992	547.502	2784.56	3609.21	4317.83	6397.68	3678.52	7377.11	9768.63	10862.3
POS_q4	(3-Carboxypropyl)Trimethylammonium Chloride	Ketones, Aldehydes, Acids	Other	3240.67	2.43549e-05	10979.2	1879.65	3100.15	5458.2	7306.72	6740.32	5820.41	17186.5	11037.3	3996.19	8654.07
POS_q5	3-Hydroxy-2-Phenyl-Propanamide	Alkaloids	Other	228253	219150	213682	635284	680409	666127	521783	580549	581569	467059	527868	576263	562396
POS_q6	3-Methoxy-4,5-Methylenedioxycinnamaldehyde	Phenylpropanoids	Other	19515.6	18888	17699	9997	10392.7	10622	878.229	5567.84	1055.46	2264.4	4075.93	4305.9	5968.48
POS_q7	4-Hydroxyhygric Acid	Amino acids	Other	2.43549e-05	2819.18	645.53	2.43549e-05	2.43549e-05	897.293	5430.47	1910.43	5569.44	7149.9	10551.7	5593.84	8808.33
POS_q8	4-Hydroxyphenylacetylglutamic Acid	Amino acids	Other	5303.01	6643.88	10261.7	6293.51	8992	1730.71	6419.49	5408.72	5349.52	3933	5033.42	6112.62	9732
POS_q9	5'-Methylthioadenosine	Nucleotides	Deoxyribonucleosides	2192.45	6385.08	20447.6	33518.6	26459.7	19328.4	2468.57	16606.8	9506.34	13508.8	11288.4	13752.7	11934.6
POS_q10	9,12,15-Octadecatrien-1-Ol	Lipid	Fatty Alcohol	19490	29453.8	33622.6	15746.2	30253.1	9219.89	21755.6	21875.7	24768.7	25074.1	26165.9	24465	25688.4
POS_q11	Alizarin 2-Methyl Ether	Quinones	Anthraquinones	2080.39	5540.56	2.43549e-05	2.43549e-05	3477.39	7668.37	5917.54	3129.56	11845.4	6821.98	2792.89	8342.65	4662
POS_q12	Allysine(6-Oxo Dl-Norleucine)	Organic acid	Carboxylic Acids	2011	4606.5	1833.55	3546.11	2.43549e-05	2.43549e-05	905.079	3681.81	4525.47	8410.36	6091.27	905.67	631.732
POS_q13	Anethole	Phenylpropanoids	Simple Phenylpropanols	5633.14	3540.49	2009.91	4262.16	5917.19	2.43549e-05	5059.98	2872.93	4347.17	3488.31	4884.49	7152.67	7819.57
POS_q14	Asperuloside	Terpenoids	Iridoids	164157	142544	135393	154087	123418	114650	114774	83741.1	129119	155679	192841	128953	139488
POS_q15	Betaine Hydrochloride	Alkaloids	Other	2.43549e-05	1084.64	2.43549e-05	2.43549e-05	1157.82	939.74	7270.82	10871	10989.6	13228.8	10838.9	18833.2	11535.3
POS_q16	Bisabolol Oxide A	Terpenoids	Sesquiterpenes	566.738	819.968	887.864	2.43549e-05	2.43549e-05	671.752	889.347	1084.17	1180.68	1651.23	859.027	680.514	1404.76
POS_q17	Choline (Bitartrate)	Ketones, Aldehydes, Acids	Other	336113	344631	310287	93791.2	296070	421511	303389	123161	230040	306554	311409	314747	312462
POS_q18	Choline (Chloride)	Lipid	Other	375121	365392	407076	432791	492821	397618	402776	385931	240304	430460	412377	349329	391525
POS_q19	Cyanidin 3-Rutinoside	Flavonoids	Anthocyanins	339220	494070	437787	7451.14	644.358	2047.79	132630	149540	152712	153671	132696	125225	89915.2
POS_q20	D(-)-2-Aminobutyric Acid	Amino acids	Other	13103.9	2550.33	3689.61	8897.79	3712.17	3655.35	14960.4	1810.15	2690.9	2521.78	3135.52	8570.95	2618.85
POS_q21	Dehp	Lipid	Fatty Acyls	39041.7	28251	39072.3	32049.5	27853	22084.8	24315.5	30654.9	23089.5	36307	48927.4	35353.6	51819.2
POS_q22	Dihydroactinidiolide	Steroids	Other	2.43549e-05	4824.74	2894.84	10500.2	1929.57	3815.87	12434.4	1907.06	7691.9	13419.8	8626.45	10592.4	13451.1
POS_q23	Diosmin	Flavonoids	Other	1.20714e+07	1.25966e+07	9.68544e+06	5533.71	9949.34	6590.62	3.48734e+06	3.85158e+06	3.98734e+06	4.41875e+06	3.97477e+06	2.87097e+06	3.47738e+06
POS_q24	Dl-3-Phenylalanine	Amino acids	Peptides	226590	237474	219823	633739	646303	644117	546404	539762	488663	511427	615104	515252	495452
POS_q25	D-Leucine	Amino acids	Other	15062.7	19200.6	15148.4	20372	20138.6	17413.6	14706	12356.1	10504.9	11567	11276.1	13573.2	12040.2
POS_q26	Dl-Threonine	Amino acids	Other	27986.6	25647.9	29679.7	86843.7	78284.3	77092.9	60551.7	75422.6	68100.8	78167.9	64268.6	72300.7	58083.8
POS_q27	D-Ornithine (Hydrochloride)	Amino acids	Other	7978.03	10591.5	8389.15	13594.1	6461.04	8558.63	8112.96	27253.8	20492.8	17765.3	18629.8	1204.23	20078.3
POS_q28	D-Phenylalanine	Amino acids	Other	37214.2	41778.2	39567.8	115499	124238	122171	98054	85400.7	83156.6	80329.8	102573	102123	103662
POS_q29	D-Proline	Amino acids	Alpha Amino Acids	79150	119959	42293.8	103614	57804.4	97144.8	118409	222327	201598	192756	163013	174199	163263
POS_q30	Galactinol Hydrate	Sugars and alcohols	Disaccharides	46573.2	18005.9	39694.9	2.43549e-05	1999.33	11243.2	16833.4	1799.31	20532.9	48613.9	13660.1	5300.61	25111.7
POS_q31	H-Hoarg-Oh	Amino acids	Other	2753.99	2.43549e-05	2.43549e-05	11762	10024	10833.5	5384.87	9343.96	11991.1	6300.05	2607.48	5996.32	2030.83
POS_q32	H-N-Me-Ala-Oh	Amino acids	Other	8960.43	11276	10090.8	1926.75	12912	1884.29	21407.9	16873.1	6219.6	16722.2	9644.43	6336.76	12560.9
POS_q33	Hygric Acid	Organic acid	Carboxylic Acids	35042.1	44100.3	30196.2	39959.5	40000.6	47387.8	136021	143180	181818	165058	150555	136387	166912
POS_q34	Isoleucine	Amino acids	Other	13276.1	23017.4	13015	7788.31	8531.65	10903.7	10829	10053.6	8993.99	4221.82	6650.3	7986.33	8849.71
POS_q35	Isorhamnetin-3-O-Neohespeidoside	Flavonoids	Polyphenols	1.29705e+06	1.82258e+06	2.25809e+06	2.43549e-05	2.43549e-05	2.43549e-05	405646	477483	634726	365841	540773	448939	386329
POS_q36	Kaempferol 3-Neohesperidoside	Flavonoids	Flavonols	1.52294e+06	1.61118e+06	1.4477e+06	6469.16	1275.02	3224.22	526612	641267	469798	397142	677359	598498	532854
POS_q37	L-Arginine	Amino acids	Other	1.86665e+06	1.66934e+06	1.57714e+06	1.62963e+06	1.72857e+06	1.67211e+06	3.63073e+06	3.35945e+06	2.90022e+06	3.33552e+06	3.56319e+06	3.48661e+06	3.51236e+06
POS_q38	L-Arginine (Hydrochloride)	Amino acids	Other	1.49788e+06	1.40242e+06	1.21512e+06	1.00277e+06	1.18629e+06	1.1231e+06	3.18568e+06	3.2926e+06	2.85127e+06	2.85279e+06	2.55951e+06	3.55032e+06	3.76799e+06
POS_q39	L-Citrulline	Amino acids	Other	35605.6	29694.3	24744	28558.4	33123.7	13197.9	64073.9	34824.2	62896.8	35104.9	74888.5	45861	65559.2
POS_q40	L-Glutamine	Amino acids	Other	1736.26	16378.3	23621.5	31427	40537.2	11940.9	143623	152335	25326.3	195427	184804	202342	202018
POS_q41	L-Homoserine	Amino acids	Other	2.43549e-05	2.43549e-05	1779.41	1755.54	645.471	1614.51	5743.62	2950.44	3994.36	10462.7	795.724	4054.62	9447.09
POS_q42	L-Leucine	Amino acids	Other	22337.6	12984.7	14797.2	17259.5	20324.7	13992.8	12149.2	12702.7	12728.1	11341.2	13484	11612.3	14443
POS_q43	L-Lysine	Amino acids	Other	11863	11108	10830.6	2.43549e-05	2.43549e-05	2.43549e-05	247200	191428	244520	148485	175228	221540	216130
POS_q44	L-Nmma (Acetate)	Amino acids	Other	18719	11203.4	24161.5	9777.47	19354.2	39256.6	37949.6	17623	16000	28833.1	12643.8	15169.3	24662.7
POS_q45	Loganin	Terpenoids	Iridoids	18465.8	15968.3	14501.4	11868.8	10715	16487.2	13352.7	27514.2	15214.9	19100.2	20687	30954.9	23855.6
POS_q46	Lonicerin	Flavonoids	Other	203117	193802	229375	2.43549e-05	2.43549e-05	2.43549e-05	55151.3	113146	107116	118096	59190.1	120041	116732
POS_q47	L-Phenylalanine	Amino acids	Other	163407	139509	144159	429466	416062	394847	302120	297990	297484	269614	322034	326894	258842
POS_q48	L-Proline	Amino acids	Other	181895	143767	116343	112782	133914	109465	115570	201703	157451	175867	221132	217377	222602
POS_q49	Lusianthridin	Others	Other	24450.6	16071.2	26281.8	19546.4	16039.6	22014.7	25820.8	19185.1	16375.3	18843.3	21662.3	23329.3	17839.1
POS_q50	N1-Methyl-4-Pyridone-3-Carboxamide	Others	Pyridine And Its Derivatives	828.075	2.43549e-05	2.43549e-05	2.43549e-05	2.43549e-05	2.43549e-05	1354.41	1413.89	1915.73	2261.01	1879.6	2959.82	1130.42
POS_q51	N2-Methylguanosine	Nucleotides	Purine Nucleosides	2.43549e-05	2.43549e-05	2.43549e-05	2.43549e-05	2.43549e-05	2.43549e-05	2664.88	920.596	1002.48	650.543	1771.66	947.905	1359.06
POS_q52	N-Acetylornithine	Amino acids	Other	37752.3	15368.5	26146.5	42320.2	31791.2	35109.6	39729.1	68091.6	37567.6	61002.2	30118	57394.5	31194
POS_q53	N-Benzyllinoleamide	Lipid	Fatty Amides	15600.8	17295.2	16698	17802.7	2.43549e-05	1854.66	11420.5	11410.8	15515.6	17682	15192.4	16813.7	16152.4
POS_q54	N-Benzylpalmitamide	Lipid	Fatty Amides	202826	193830	175150	209492	190463	193759	135611	139881	158845	188621	184402	183517	185364
POS_q55	Neodiosmin	Flavonoids	Polyphenols	1.63405e+07	1.84622e+07	1.54517e+07	19789	18808.7	24080.5	3.08261e+06	3.38418e+06	3.92342e+06	4.39176e+06	2.92165e+06	3.86403e+06	3.23531e+06
POS_q56	Nicotiflorin	Flavonoids	Flavonols	617740	778220	595237	2.43549e-05	6556.61	2.43549e-05	238608	177198	214996	252708	286741	999293	270699
POS_q57	N-Methylsarcosine	Amino acids	Other	4715.65	34724.7	12905.1	32972.4	43869.4	35065.9	20499.7	15921.1	28286.8	36195.9	12773	30272.3	10447.1
POS_q59	O-Acetylethanolamine	Alkaloids	Other	5453.65	1455.83	10855.9	1830.15	10029.6	1830.4	12906.4	7437.33	11162.6	10069.4	5430.55	2320.11	8362.03
POS_q61	Obscuraminol D	Lipid	Fatty Acids	14481.6	25598.4	21863.4	10556.4	16888.5	10043.3	10867.9	12061.4	13289.1	17599.5	14393.1	17618.1	13826.1
POS_q62	Octopamine (Hydrochloride)	Polyphenols	Monophenols	15752.8	19213.5	23297.9	4015.67	24115.5	15981.4	38743.8	55111.1	37863.7	26478.3	47248	43494.9	35983.1
POS_q63	Palmitoylethanolamide	Sugars and alcohols	Amino Alcohols	549.386	1376.2	671.515	2.43549e-05	694.181	2.43549e-05	934.278	960.589	1019.31	1101.07	1413.46	1878.35	653.962
POS_q64	Phosphorylcholine	Organic acid	Other	2.43549e-05	2.43549e-05	1810.15	2.43549e-05	2.43549e-05	2.43549e-05	15101.1	11939	10128.2	3569.42	795.963	2299.01	15607
POS_q65	Phytosphingosine	Lipid	Phospholipids	2.43549e-05	760.259	2.43549e-05	2.43549e-05	5438.88	2.43549e-05	8719.01	7310.05	7990.13	19578.8	10422.7	8670	33148.9
POS_q66	Pipecolic Acid	Organic acid	Carboxylic Acids	86848.3	86412.6	81063.3	138220	104516	119120	342581	388426	327657	519839	397530	363161	410482
POS_q67	Piperlongumine	Alkaloids	Pyridine Alkaloids	3481.9	16233.8	37158.2	18094.8	20935.5	34817.5	9549.95	1907.89	23856.8	13229.5	7853.07	20969.6	51646.6
POS_q68	Pterolactam	Alkaloids	Ornithine Alkaloids	188874	113220	158371	170600	134504	94375.2	217875	209408	216269	242746	292030	243422	270034
POS_q69	Pyraclostrobin	Others	Other	8498.81	5441.89	5843.94	28389.2	12150.4	26742.7	6349.01	3206.75	6672.2	2534.42	6920.64	7507.65	1747.15
POS_q70	R162	Quinones	Other	22619.5	45498.8	50949.4	26438	48429.2	10555.9	31917.6	33777.2	32136	34092.6	42938.4	36577.6	35911.4
POS_q71	Rutin	Flavonoids	Polyphenols	58890	56337.4	70071	12604	9400.45	14595.1	50932.5	35705.5	34986.7	60414.9	39586.9	53803.1	62820.5
POS_q72	S-Methyl-L-Cysteine	Amino acids	Other	16083.6	8419.01	11947	1252.92	4259.93	6166.64	13117.1	21768.8	9424.16	18302.2	12227.6	10395.7	17035.9
POS_q73	Thiamine (Hydrochloride)	Vitamins	Vitamin B Complex	14273.8	36505.3	29044.4	24441	13343.4	19528.1	1613.77	10472.6	13521.2	15006.1	5576.47	16733.2	16593.5
POS_q74	Trigonelline	Alkaloids	Pyridine Alkaloids	2.43549e-05	4757.83	14831.4	39852.1	44141.9	19003.4	66500.5	134211	100260	135603	104994	63988.2	131946
POS_q75	Trigonelline (Chloride)	Alkaloids	Pyridine Alkaloids	31564	39425.5	22283.9	8962.37	31093.5	34959.9	130035	105278	119659	158443	111188	154502	161615
POS_q76	Trimethyl[3-(Methylthio)Propyl]Ammonium(1+)	Alkaloids	Other	939.786	3013.38	11173.4	8673.57	12994.1	6294.21	12831.4	11037.1	10425.1	14006.8	13105.7	15400	10513.9
POS_q77	Tyramine	Polyphenols	Monophenols	2.43549e-05	1293.87	1539.56	2.43549e-05	2.43549e-05	2.43549e-05	1252.46	3452.53	862.149	1475.76	1946.47	1574.58	1964.52
POS_q78	Vasicinol	Alkaloids	Other	180162	143347	189075	33205.5	41854.9	22521.5	174547	137697	137887	149909	145914	120885	114639
NEG_t1	7-Z-Trifostigmanoside I	Terpenoids	Monoterpenoid	11775.2	10949.9	10861.6	6670.96	6969.03	7006.59	3331.15	3278.71	3240.31	3654.29	3528.12	3689.86	3559.25
NEG_t10	Retinyl beta-glucuronide	Sugars And Alcohols	Sugar Acids	12037.3	7431.73	6431.82	178.338	125.885	132.451	1355.49	1244.34	971.35	1184.44	1053.16	792.614	2386.13
NEG_t11	beta-Anhydrouzarigenin	Steroids	Other	926.225	792.013	928.389	945.492	944.238	978.209	897.989	874.95	955.728	1011.96	1117.21	1139.68	1240.57
NEG_t12	Lyclaninol	Terpenoids	Triterpenoids	1728.8	1612.6	1712.33	1746.08	1794.46	1876.51	875.416	909.902	1004.58	1007.93	981.125	1036.02	1126.03
NEG_t13	1,2-O-Dilinoleoyl-3-O-beta-D-galactopyranosylracglycerol	Others	Other	19511.1	17309.2	19796.6	34922.3	21053	20457.4	62092.7	46025.7	100493	44315	66500.4	35154.5	8682.78
NEG_t14	Syringetin-3-O-rutinoside	Flavonoids	Flavonols	329.18	320.464	303.398	507.753	457.535	454.404	274.065	297.528	301.17	304.07	308.854	313.339	325.75
NEG_t15	Moroidin	Amino acids	Peptide	296.025	260.82	301.482	115.947	36.1336	48.3007	15.3223	51.3671	107.464	132.329	153.079	116.338	100.503
NEG_t16	Rakicidin A	Amino acids	Peptide	733.743	645.842	617.416	4568.76	4363.38	4653.59	277.873	460.314	641.146	697.562	725.488	937.127	1100.98
NEG_t17	IVERMECTIN	Others	Other	91.39	80.1759	80.7275	58.595	44.0989	37.2267	161.196	208.652	317.34	349.304	328.169	270.447	211.318
NEG_t18	Oleanolic acid 3-O-beta-D-glucosyl-(1->3)-alpha-L-rhamnosyl(1->2)-alpha-L-arabinoside	Terpenoids	Triterpenoids	295.301	296.363	301.119	4632.25	4216.25	4283.85	1314.73	1519.98	1585.41	1788.62	1912.65	1809.48	1813.55
NEG_t19	LysoPG 16-0	Lipid	Glycerol Ester	455.948	392.562	447.142	1278.51	1103.03	1094.13	986.336	1143.78	1050.6	1199.26	1256.67	1265.89	1289.21
NEG_t2	Rutundic acid	Terpenoids	Triterpenoids	2118.36	1973.78	2082.66	2746.7	2743.48	2793.06	392.105	439.903	463.138	463.541	479.846	443.46	482.265
NEG_t20	Zamanic acid	Terpenoids	Triterpenoids	118.949	103.023	81.1267	225.676	110.539	99.269	137.994	246.031	333.973	376.579	277.684	185.651	108.936
NEG_t21	Cycloposine	Alkaloids	Veratrum Alkaloids	2.43549e-05	2.43549e-05	2.43549e-05	19.4627	2.43549e-05	3.75524	112.905	196.78	311.438	283.47	230.414	215.316	202.06
NEG_t22	Cyanopeptolin A	Others	Other	208.939	178.442	170.395	6.83852	21.4863	2.43549e-05	29.2578	59.5196	333.852	391.653	116.932	72.7252	18.9262
NEG_t23	NCGC00169957-03_C30H51N5O7_3-sec-Butyl-16-isobutyl-6-isopropyl-5,8,9-trimethyldodecahydropyrrolo[1,2-d][1,4,7,10,13,16]oxapentaazacyclononadecine-1,4,7,10,14,17(11H,16H)-hexone	Amino acids	Peptide	10.1036	7.17664	4.55203	2.43549e-05	2.43549e-05	2.43549e-05	424.738	614.526	777.154	775.791	725.389	644.073	630.611
NEG_t24	Dregeoside A11	Steroids	Other	585.574	562.149	549.272	2024.9	1773.08	1739.02	292.493	474.276	627.147	791.911	864.222	705.501	819.388
NEG_t25	Polyphyllin C	Steroids	Glycosides	125.446	109.953	124.021	615.695	458.716	301.873	339.643	433.585	859.427	763.158	402.562	299.028	285.756
NEG_t26	11-Oxomogroside IV	Terpenoids	Triterpenoids	251.481	209.673	205.318	162.887	106.112	89.3842	41.3448	76.7443	142.066	178.694	208.179	143.332	199.393
NEG_t27	3-Oxo-21alpha-methoxy-24,25,26,27-tetranortirucall-7-ene-23(21)-lactone	Terpenoids	Triterpenoids	2.43549e-05	2.43549e-05	2.43549e-05	2.43549e-05	2.43549e-05	2.43549e-05	159.354	195.428	228.868	243.197	208.707	199.895	203.331
NEG_t28	Avermectin B1a monosaccharide	Others	Other	93.3896	93.4308	161.36	1404.24	1118.71	1144.97	291.838	239.456	752.802	709.449	666.292	708.273	676.651
NEG_t29	PGF2a ethanolamide	Lipid	Fatty Acyls	790.706	772.587	788.575	2.43549e-05	2.43549e-05	2.43549e-05	142.679	163.44	244.158	245.12	256.462	232.588	256.753
NEG_t3	17-[2,3-dihydroxy-6-methyl-6-[3,4,5-trihydroxy-6-(hydroxymethyl)oxan-2-yl]oxyheptan-2-yl]-2,3,14-trihydroxy-10,13-dimethyl-2,3,4,5,9,11,12,15,16,17-decahydro-1H-cyclopenta[a]phenanthren-6-one	Lipid	Steroid	2.43549e-05	2.43549e-05	2.43549e-05	0.000821211	2.43549e-05	2.43549e-05	150.156	184.081	185.081	179.969	184.642	149.174	154.564
NEG_t30	Gingerglycolipid C	Lipid	Glycerol Ester	674.877	604.743	697.545	1055.05	1056.92	1279.62	4172.14	4486.1	5920.46	6117.16	6062.65	5515.66	5782.16
NEG_t31	Lydicamycin	Sugars And Alcohols	Fatty Alcohol	384.684	398.601	384.447	190.134	156.444	108.435	43.6529	75.3241	122.795	89.5056	58.6934	115.813	46.3456
NEG_t32	PC(16:0e/8-HEPE)	Lipid	Glycerophospholipids	13270.7	13303.4	12099.3	14257.6	22771.7	8152.37	167133	209403	200823	141463	12160.4	9167.42	13224.5
NEG_t33	Phosphatidylcholine lyso alkyl 16:0	Lipid	Glycerophospholipids	2.60952	5.02428	4.06038	31.4868	20.2094	19.9668	42.5943	63.5178	83.3239	85.308	74.0866	75.2394	83.0074
NEG_t34	Hydroxyspheroidenone	Lipid	Prenol Lipids	137.669	146.99	143.404	164.881	165.085	134.555	170.278	355.946	561.14	435.52	204.034	152.91	179.274
NEG_t35	Cyclomarin A	Amino acids	Oligopeptides	41.1176	36.7106	41.2859	137.727	4.8107	3.67498	133.609	224.7	246.491	214.416	185.993	134.079	207.367
NEG_t36	PG(18:0/22:4(7Z,10Z,13Z,16Z))	Lipid	Glycerophospholipids	219.536	431.45	643.909	436.035	279.726	171.924	115.274	171.982	334.298	492.834	386.674	383.294	309.887
NEG_t37	Arachidonyl dopamine	Lipid	Fatty Acyls	12.0667	13.7282	18.1353	41.4456	28.8247	23.3315	53.1343	77.9571	96.7957	114.571	105.464	96.5839	103.225
NEG_t38	24(31)-Dehydrocarboxyacetylquercinic acid	Terpenoids	Triterpenoids	71.4625	63.4546	78.9028	904.728	834.863	847.923	261.554	423.594	671.225	650.349	624.683	559.643	597.505
NEG_t39	Momor-cerebroside I	Lipid	Sphingolipid	2083.91	6764.59	5252.31	4903.79	1350.09	2888.86	27.9863	529.761	10656	7490.75	737.079	831.005	1056.6
NEG_t4	Biotinyl-5'-AMP	Nucleosides	Other	1712.22	1533.92	1615.92	135.001	155.293	123.373	275.554	216.518	189.516	242.851	192.271	205.44	133.847
NEG_t40	Megalomicin C1	Others	Macrolides	29.4078	53.0976	42.2311	372.685	380.054	336.7	196.345	291.645	344.444	346.829	355.738	375.655	391.803
NEG_t41	Sorbitane Monostearate	Sugars And Alcohols	Monosaccharide	165.909	171.366	185.155	303.139	332.595	351.113	441.979	601.345	846.882	826.712	856.796	924.332	976.811
NEG_t42	(3R,2'S)-Myxol 2'-alpha-L-fucoside	Lipid	Prenol Lipids	593.514	830.469	989.371	961.181	1163.58	1129.07	667.862	761.105	1256.11	733.692	322.433	621.428	324.455
NEG_t43	Isoginsenoside Rh3	Terpenoids	Triterpenoids	2.43549e-05	2.48084	2.43549e-05	2.43549e-05	2.43549e-05	2.43549e-05	32.1717	85.4524	98.1232	85.8916	64.8631	50.7759	54.3716
NEG_t44	Thioisonicotinamide	Others	Other	306.074	278.095	268.414	430.004	390.651	395.991	349.351	356.517	342.243	301.666	338.438	342.67	362.062
NEG_t45	Protoplumericin A	Terpenoids	Iridoid	13.9795	7.1182	5.06169	4.33403	3.68208	2.43549e-05	43.6887	49.1766	62.8507	73.4015	56.9953	41.905	44.8018
NEG_t46	Fortunellin	Flavonoids	Glycosides	308.943	257.743	307.964	205.251	166.679	218.667	151.233	140.742	152.311	155.591	164.951	169.209	160.966
NEG_t47	Gentiopicroside	Terpenoids	Monoterpenoid	258.717	214.082	212.266	88.5528	70.8022	78.5758	211.931	198.714	196.195	194.565	195.778	229.349	235.276
NEG_t48	Xanthorhamnin	Sugars And Alcohols	Glycosides	3871.71	3603.92	3506.99	6.51777	6.4321	2.43549e-05	482.085	450.616	417.298	442.226	456.64	496.353	519.509
NEG_t49	Kaempferol-3-O-α-L-rhamnopyranosyl-(1-_6)-β-D-glucopyranosyl-(1-_2)-β-D-glucopyranoside	Flavonoids	Other	881.457	839.522	817.657	91.6103	78.8325	84.0461	128.036	123.936	130.622	118.71	115.037	136.709	119.124
NEG_t5	(3R)-5-methyl-3-[(2S,3R,4S,5S,6R)-3,4,5-trihydroxy-6-(hydroxymethyl)oxan-2-yl]oxy-3-[[4-[(2S,3R,4S,5S,6R)-3,4,5-trihydroxy-6-(hydroxymethyl)oxan-2-yl]oxyphenyl]methoxycarbonyl]hexanoic acid	Terpenoids	Monoterpenoid	1447.05	1386.36	1389.91	920.767	933.557	907.804	880.818	871.262	779.759	874.881	859.884	980.583	1029.55
NEG_t50	D-Xylonolactone	Others	Other	1491.37	1413.86	1400.12	1223.34	1164.55	1222.68	1073.5	1034.56	1119.61	1030.95	1117.64	1123.52	1233.49
NEG_t51	5-Phosphooxy-L-lysine	Amino acids	Other	63.3647	33.5227	35.0722	17.4739	2.43549e-05	2.43549e-05	106.087	111.894	121.819	106.059	136.166	120.371	157.158
NEG_t52	N(alpha)-Acetyl-L-2,4-diaminobutyrate	Organic Acid	Carboxylic Acids	68936.3	65578.5	65170.9	24623.3	23346.5	24371.1	57974.8	57644.8	58987.6	59859.2	62515.2	65903.1	73609.4
NEG_t53	N7-Methylguanosine	Nucleosides	Other	249.38	234.996	211.25	865.626	748.095	739.932	145.042	143.828	182.741	167.148	185.276	180.69	235.343
NEG_t54	3,7,8-trihydroxy-3-methyl-10-oxo-1,4-dihydropyrano[4,3-b]chromene-9-carboxylic acid	Others	Other	175.783	208.365	227.513	47.0758	22.8138	20.047	115.294	101.431	80.5355	85.0679	92.6018	103.699	127.775
NEG_t55	Aldotetraouronic acid	Sugars And Alcohols	Oligosaccharides	409.936	429.792	422.514	308.864	249.488	234.838	277.966	281.162	271.456	259.91	273.659	301.489	333.779
NEG_t56	Jolkinol A	Terpenoids	Diterpene	1116.98	1007.83	1002.69	1531.1	1529.77	1667.47	721.476	700.889	738.841	709.662	744.601	732.456	750.035
NEG_t57	Urate-3-ribonucleoside	Nucleosides	Glycosides	2.43549e-05	2.43549e-05	2.43549e-05	2.43549e-05	2.43549e-05	2.43549e-05	81.4479	84.3043	66.0151	68.8775	73.8075	69.9079	75.607
NEG_t58	AminoDHQ	Others	Other	318.208	339.514	320.612	23.827	14.0355	22.1225	83.8323	80.2907	79.5495	81.5742	80.779	80.3664	87.4933
NEG_t59	SUCCINATE	Organic Acid	Carboxylic Acids	6452.2	6521.9	6642.67	11221.1	12275	13152.7	12167.3	11992.6	15345.7	14949.5	14038.3	14734.3	16624.7
NEG_t6	2-Caffeoyl-L-tartaric acid (Caftaric acid)	Polyphenols	Phenolic Acids	39345.1	36182.3	34344.1	47198.1	46673.9	46841.9	178467	186239	175499	177379	186323	195215	236812
NEG_t60	3-Hydroxy-4H-pyran-4-one	Organic Acid	Other	3122.8	3194.68	3292.32	5481.42	6033.9	6580.39	9130.78	9075.19	9528.96	10265.3	9213.62	10193.8	11182.1
NEG_t61	Prosapogenin CP4	Terpenoids	Triterpenoids	115.299	120.334	97.1672	718.06	670.067	684.401	96.061	112.805	83.3792	78.6505	96.4265	76.0563	93.0128
NEG_t62	dTDP-4-amino-2,3,4,6-tetradeoxy-D-glucose	Nucleosides	Pyrimidine Nucleotide	96.1618	83.7606	73.5088	37.5751	42.8698	39.4399	508.712	395.503	405.725	450.147	369.556	367.721	366.224
NEG_t63	NCGC00380358-01_C22H24O7_Benzoic acid, 2-hydroxy-4-methoxy-6-methyl-, 5,6,7,8-tetrahydro-7-hydroxy-7-methyl-8-oxo-3-[(1E)-1-propen-1-yl]-1H-2-benzopyran-6-yl ester	Others	Other	13729	13140	13631.6	12865.1	13157	14077	17473.8	17166.4	17644.8	16148.5	16246.5	17182	18430.2
NEG_t64	Dregeoside Da1	Steroids	Other	83.8982	64.5065	70.5259	102.014	89.1699	95.3895	51.7339	46.402	51.8656	51.5976	62.2893	53.631	50.5853
NEG_t65	Capryloylglycine	Amino acids	Other	254.281	238.189	242.253	419.704	422.27	363.26	417.455	362.197	321.216	282.236	251.927	284.934	328.955
NEG_t66	Lauryl sulfate	Lipid	Fatty Alcohol	9403.63	9144	9108.31	19458.8	19744.7	21443.4	11084.4	12537.4	14635.1	14402.2	14717.2	15887.4	16952
NEG_t67	Flavonol base + 4O, O-Hex, O-MalonylHex	Flavonoids	Other	615.299	568.156	535.088	29.0581	28.051	9.21525	536.319	536.569	508.566	489.005	498.775	508.79	592.299
NEG_t68	Peonidin-3-O-glucoside	Flavonoids	Anthocyanins	3357.94	3209.01	3292.1	2.43549e-05	2.43549e-05	2.43549e-05	466.512	472.44	466.333	466.883	443.4	442.377	509.602
NEG_t69	[(2R,3S,4S,5R,6S)-3,4,5-trihydroxy-6-[(2S,3R,4S,5S,6R)-3,4,5-trihydroxy-6-(hydroxymethyl)oxan-2-yl]oxyoxan-2-yl]methyl 8-methylnonanoate	Lipid	Glycolipids	642.431	614.734	613.424	39.4549	29.4127	37.462	132.071	126.466	118.039	114.995	106.181	125.557	106.552
NEG_t7	Gingerglycolipid A	Lipid	Glycerol Ester	153.527	147.234	135.391	719.423	714.154	677.658	441.763	596.197	753.408	776.928	690.185	698.044	665.991
NEG_t70	Man3GlcNAc2	Sugars And Alcohols	Oligosaccharides	922.349	895.061	848.975	137.972	159.219	144.847	62.3386	43.7661	29.8714	39.9794	41.7572	47.5079	27.4306
NEG_t71	Catechin 3-rhamnoside	Flavonoids	Other	440.684	444.697	411.055	684.73	864.666	882.105	626.693	594.469	533.536	654.961	662.482	691.067	741.84
NEG_t72	Streptomycin 6-phosphate	Sugars And Alcohols	Polyol	1601.55	1492.66	1469.48	18968.1	21274.5	21697.4	724.926	614.105	340.728	469.065	486.528	486.915	523.273
NEG_t73	Ikarisoside F	Flavonoids	Other	1298.21	1297.87	1341.42	3474.56	3914.98	4165.06	277.364	219.815	146.74	177.719	209.232	214.487	210.368
NEG_t74	10-Acetyl-trichoderonic-acid	Terpenoids	Terpene Lactones	1.40577	1.89963	0.854132	61.0467	77.0138	71.3742	271.435	251.149	214.662	258.334	246.544	276.975	253.901
NEG_t75	Demethyl-desacetyl-rifamycin S	Others	Other	700.581	679.493	697.171	775.195	876.995	922.27	174.582	165.148	134.511	164.839	153.205	165.041	151.158
NEG_t76	O-Carbamoyl-deacetylcephalosporin C	Amino acids	Peptide	26.06	18.1129	13.0341	34.0726	48.3815	32.2896	270.548	279.59	281.509	329.602	318.815	328.711	372.388
NEG_t77	Plumieride	Terpenoids	Iridoid	2385.8	2233.18	2287.13	756.676	805.313	743.452	3080.45	3108.92	3374.74	3157.79	3197.73	3271.88	3661.7
NEG_t78	6'-O-Cinnamoyl-8-epikingisidic acid	Terpenoids	Iridoid	5338.21	4890.76	5047.52	8370.92	8495.65	8968.22	8560.25	8376.3	9538.14	9259.14	9551.94	9992.75	11157.5
NEG_t79	Alternanthin	Flavonoids	Other	234.303	225.209	204.535	286.666	288.968	290.346	286.836	286.77	227.132	233.177	234.324	245.62	269.931
NEG_t8	Notoginsenoside T5	Terpenoids	Triterpenoids	1680.02	1570.94	1830.32	6367.58	5730.69	6085.65	1627.69	1871.18	1478.85	1569.5	1409.89	1304.05	1471.64
NEG_t9	4-Fluoromuconolactone	Organic Acid	Carboxylic Acids	1358.51	1548.64	1554.36	1098.27	966.832	1142.39	48.3019	46.8979	51.5188	49.5682	56.756	41.7947	45.838
POS_t1	Novamethymycin	Ketones, Aldehydes, Acids	Polyketide	4566.77	4723.74	4575.9	4953.43	5217.05	5511.38	5061.41	5243.65	4583.49	4229.38	3932.43	4145.89	4300.1
POS_t10	Fupenzic acid	Terpenoids	Triterpenoids	464.211	453.215	483.589	356.871	354.264	332.431	1051.72	1746.44	3586.81	4048.63	4531.92	4191.97	4338.67
POS_t11	Ganoderic acid I	Terpenoids	Triterpenoids	620.766	624.126	641.957	268.881	295.167	257.538	467.748	446.551	364.301	347.412	337.62	336.285	354.257
POS_t12	4-Hydroxysphinganine	Lipid	Sphingolipid	5396.75	5625.71	5732.05	4982.76	5082.66	4844.94	20448	21503	18450.2	17152.6	16000.3	15920.6	15887.3
POS_t13	29-Norcycloart-23-ene-3,25-diol	Terpenoids	Triterpenoids	2.43549e-05	2.43549e-05	2.43549e-05	2.43549e-05	2.43549e-05	2.43549e-05	127.901	176.662	220.854	313.278	253.422	253.989	189.949
POS_t14	Evocarpine	Alkaloids	Tryptophan Alkaloids	3.2005	7.78679	14.0237	138.97	149.432	158.323	129.854	95.6603	88.671	91.8604	79.5201	89.6909	82.9947
POS_t15	AAL Toxin TB2	Alkaloids	Other	4307.16	4186.56	4457.8	1361.54	1533.29	1542.7	1510.45	2052.03	2031.96	2173.75	2525.63	2623.93	2652.4
POS_t16	Pyrenocin C putative	Others	Other	2.43549e-05	2.43549e-05	2.43549e-05	132.653	151.558	152.227	261.273	242.653	240.819	209.572	190.052	201.291	187.395
POS_t17	26-Deoxycimicifugoside	Terpenoids	Triterpenoids	758.858	782.308	632.3	2196.05	2146.82	2042.33	4172.25	3565.83	2693.22	2444.45	2342.57	2319.12	2518.13
POS_t18	Evofolin C	Phenylpropanoids	Other	270.681	273.816	297.08	26.2926	24.4893	31.9786	621.304	580.207	442.259	399.875	345.134	364.618	357.573
POS_t19	Cordifolioside A	Terpenoids	Monoterpenoid	17.8716	20.1337	24.4138	142.213	141.465	136.545	833.039	850.115	602.024	529.844	462.95	472.618	461
POS_t2	Gentamicin A	Others	Glycosides	242.514	229.88	230.931	3.37394	5.42687	1.44931	668.497	645.272	551.759	480.17	428.865	490.894	483.018
POS_t20	Proscillaridin A	Steroids	Glycosides	808.789	818.755	846.968	7.82716	11.8492	3.68256	80.494	54.3185	56.5393	69.8056	70.1027	68.7524	57.8949
POS_t21	NCGC00169456-02_C21H38O10_(1R,2R,4aS,5S,8S,8aR)-5,8-Dihydroxy-4a-(hydroxymethyl)-2-(2-hydroxy-2-propanyl)-8-methyldecahydro-1-naphthalenyl beta-D-glucopyranoside	Terpenoids	Terpene Glycoside	7135.38	7048.29	7391.13	56.4243	49.4929	54.8006	706.174	617.399	525.267	471.175	446.857	477.457	492.345
POS_t22	Kamebanin	Terpenoids	Diterpene	2707.93	2723.32	2933.97	117.33	121.65	107.333	341.33	296.215	300.893	274.789	234.725	245.259	229.49
POS_t23	3,5-Diprenyl-4-hydroxybenzaldehyde	Polyphenols	Other	10931	10247.7	11341	8287.83	8737.97	8637.07	13236.6	13072	10481.3	9349.12	8808.14	9378.1	8496.01
POS_t24	N-Fructosyl isoleucine	Amino acids	Other	320.999	272.448	308.984	160.578	155.601	166.988	323.811	331.806	248.103	229.576	187.477	195.023	166.905
POS_t25	3-O-alpha-Mycarosylerythronolide B	Others	Other	398.332	327.202	333.661	519.37	493.293	402.604	414.587	449.342	512.118	534.776	479.844	475.513	495.761
POS_t26	Tryptophan 2-C-mannoside	Sugars And Alcohols	Glycosides	1013.8	1123.71	1264.87	51.2213	30.6162	43.0591	175.224	123.837	137.747	104.499	98.9012	95.0374	81.9561
POS_t27	20,21-Diprenylterpendole J	Others	Other	167.058	159.141	149.854	187.926	182.291	200.73	2.43549e-05	2.43549e-05	81.3335	149.354	136.046	169.801	111.685
POS_t28	LysoPC(P-18:1(9Z)/0:0)	Lipid	Glycerophospholipids	433.098	465.784	425.074	255.173	275.735	295.2	116.363	179.91	185.178	208.208	204.268	226.974	200.094
POS_t29	26-Nor-8-oxo-alpha-onocerin	Terpenoids	Triterpenoids	2736.42	2604.48	3118.12	2039.11	1989.53	1428.78	202.44	288.21	584.553	651.015	824.687	643.587	758.46
POS_t3	(-)-Menthyl lactate	Organic Acid	Carboxylic Acids	35.4085	53.3153	46.0067	49.7486	86.5421	66.1783	292.507	306.913	277.858	255.588	215.045	266.601	279.671
POS_t30	13-hydroxy-6-(1-hydroxyethyl)-3-(hydroxymethyl)-12,14-dimethyl-15-nonyl-9-propan-2-yl-1-oxa-4,7,10-triazacyclopentadecane-2,5,8,11-tetrone	Amino acids	Peptide	256.592	248.782	208.985	163.315	146.242	117.311	3.15805	18.1399	101.47	120.195	165.212	92.7126	111.258
POS_t31	Sphingosyl-phosphocholine	Lipid	Other	47.2173	45.9506	45.5926	32.3981	27.8129	20.6538	67.579	100.271	175.766	154.168	162.045	142.308	151.427
POS_t32	25(R)-Hydroxyprotopanaxadiol	Terpenoids	Triterpenoids	756.381	728.959	709.5	659.148	644.994	640.684	165.084	230.376	437.122	429.698	506.032	490.858	453.765
POS_t33	gamma-Aminobutyryllysine	Amino acids	Other	155.389	291.664	273.899	253.369	219.636	94.2373	133.276	257.532	551.227	603.057	681.989	643.076	653.845
POS_t34	Arachidoyl Ethanolamide	Lipid	Fatty Acyls	10325.7	10065.8	10462.8	10917.4	10898.4	11001.8	6599.54	7812	11535	11719.4	12249.7	12145.8	12521.9
POS_t35	Digalacturonate	Organic Acid	Carboxylic Acids	4940.22	4695.67	4729.88	17869.3	17088.6	16979.3	1499.55	2530.75	4337.58	4150.6	4626.41	4489.38	4664.52
POS_t36	LysoPC 17-0	Lipid	Lpc	402.55	447.208	444.797	401.076	395.967	358.695	198.819	250.558	286.897	297.887	316.295	331.098	294.253
POS_t37	13-dodecan-2-yl-6-(1-hydroxyethyl)-3-(hydroxymethyl)-12-methyl-9-propan-2-yl-1-oxa-4,7,10-triazacyclotridecane-2,5,8,11-tetrone	Amino acids	Peptide	160.62	199.382	215.377	213.611	234.394	201.24	6.03069	55.915	124.206	122.176	174.991	192.946	197.659
POS_t38	PC(18:0e/8-HETE)	Lipid	Glycerophospholipids	1402.53	1265.54	1311.84	1691.66	2244.18	2161.25	283.716	529.516	1165.87	1173.5	1132.39	1217.35	1168.24
POS_t39	Furostane base -2H + 1O, O-Hex, O-Pen-dHex	Others	Other	4973.3	4790.73	6089.2	4976.23	6312.87	3929.66	95610.9	44498.7	99221.2	1472.73	3845.54	3210.4	2882.92
POS_t4	Rakicidin B	Amino acids	Peptide	15.1263	12.7591	7.22589	40.2204	34.2381	24.3191	2.43549e-05	2.43549e-05	216.538	313.209	306.012	353.305	276.407
POS_t41	15-Deoxoeucosterol	Terpenoids	Triterpenoids	690.192	508.809	510.986	1408.33	1888.23	1899.87	2.43549e-05	2.67883	27.2911	43.9394	494.274	952.665	790.814
POS_t42	DG(16:0/16:0/0:0)	Lipid	Glycerolipid	799.976	2291.25	2196.07	513.293	3721.96	3350.02	49841.3	1969.62	2548.6	1579.06	821.52	567.455	570.297
POS_t43	Kadcoccinic acid G	Terpenoids	Triterpenoids	650.564	559.737	637.242	462.662	577.456	678.864	66.5159	202.147	182.571	241.079	471.827	547.852	572.866
POS_t44	Methyl lycernuate A	Terpenoids	Triterpenoids	375.76	396.744	401.462	268.623	316.986	282.869	139.665	303.88	309.489	355.433	393.083	424.71	423.926
POS_t45	Cer(d18:0/14:0)	Lipid	Sphingolipid	1043.78	36.8018	2.43549e-05	86.0268	2.43549e-05	2.43549e-05	834.92	721.457	639.429	705.847	905.236	59.9163	2.43549e-05
POS_t46	Adrenoyl ethanolamide	Others	Other	2.43549e-05	2.43549e-05	2.43549e-05	2.43549e-05	2.43549e-05	2.43549e-05	23.1767	37.8617	55.7979	78.1898	106.574	123.187	123.205
POS_t47	Surfactin D	Amino acids	Peptide	887.382	876.941	864.276	347.005	392.683	451.456	381.953	575.968	508.517	576.128	629.192	605.75	591.566
POS_t48	3-Hexaprenyl-4-hydroxybenzoate	Organic Acid	Carboxylic Acids	8701.71	8791.43	9246.39	7865.37	8162.95	7872.86	3482.8	5676.93	5931.02	6022.03	6570.81	7010.78	6866.12
POS_t49	Halovir C	Amino acids	Peptide	62641.9	60803.5	64987.7	60147.6	61535.3	61133.5	39795.4	53681.1	63431.7	40598.8	44946.7	50099.9	48365.9
POS_t5	3-Indoleacrylic acid	Alkaloids	Indole Alkaloids	33777.7	32712.3	36061.5	6253.95	6015.95	6149.67	30155.5	28311.1	21921.3	19148.2	18003.2	18623.1	18619.8
POS_t50	Dihydrobungeanool	Alkaloids	Other	19.9275	29.5885	25.3198	13.5528	16.2319	16.5331	4185.04	5009.39	9.7188	11.0318	14.1961	12.0001	11.7322
POS_t51	3-hydroxy-C14 homoserine lactone	Organic Acid	Carboxylic Acids	2.43549e-05	2.43549e-05	2.43549e-05	2.43549e-05	2.43549e-05	2.43549e-05	2.43549e-05	9.71554	20.8624	32.5065	39.243	38.4292	44.2549
POS_t52	Makisterone A 20,22-monoacetonide	Steroids	Other	836.986	801.761	838.272	1049.63	1060.79	1036.73	357.218	545.925	716.445	686.471	790.823	833.317	833.465
POS_t53	Gentamicin C1	Sugars And Alcohols	Polyol	308.387	305.594	306.987	279.776	278.699	291.992	57.684	99.4254	183.992	165.539	217.491	187.066	166.104
POS_t54	3-Methylcytidine	Nucleosides	Glycosides	504.716	488.541	507.751	2645.57	2543.29	2500.74	204.578	263.922	404.463	443.64	469.769	454.499	471.509
POS_t55	2-Amino-1,3-eicosanediol	Sugars And Alcohols	Other	63454.9	61640.4	64689.2	56079.8	57462.5	59137.4	51357.9	59848.5	70107.9	68130.5	72303.5	73302.3	74567.5
POS_t56	5a,11a-Dehydrooxytetracycline	Ketones, Aldehydes, Acids	Polyketide	3901.82	3750.84	4049.86	1.89754	2.49599	2.43549e-05	437.126	450.047	328.554	275.134	255.114	268.893	257.823
POS_t57	NCGC00381429-01_C12H13NO3_1H-Indole-3-propanoic acid, alpha-hydroxy-beta-methyl-	Others	Other	3434.09	3352.13	3497.01	115.49	144.471	168.221	1282.01	1357.37	1049.45	1006.02	882.085	962.608	873.347
POS_t58	5'''-O-Feruloyl complanatoside B	Flavonoids	Other	4288.65	4257.34	4510.87	2.43549e-05	2.43549e-05	2.43549e-05	138.044	108.237	87.7892	97.5406	84.2722	88.4431	102.215
POS_t59	N-gamma-Glutamylglutamine	Amino acids	Other	1501.14	1492.93	1634.97	4485.08	4568.93	4972.85	2994.27	3024.78	2302.97	2052.98	1990.02	2020.4	1943.38
POS_t6	NCGC00385953-01_C15H20O3_(9E)-3,6,10-Trimethyl-7,8,11,11a-tetrahydrocyclodeca[b]furan-2,5(4H,6H)-dione	Terpenoids	Sesquiterpenoid	433.795	426.987	495.651	483.006	469.736	446.345	403.024	388.926	269.644	268.732	255.118	244.834	264.366
POS_t60	D-Erythronolactone	Organic Acid	Other	391.446	400.315	428.624	1126.31	1183.11	1205.28	755.14	784.666	561.137	540.836	487.988	487.627	458.319
POS_t61	Eriodictyol-7-O-Rutinoside (Eriocitrin)	Flavonoids	Other	27398.1	26663.9	29360.6	24457.4	25675.9	29314.5	40383	40463	32932.8	29282.9	27872.4	29160.8	28694.4
POS_t62	Apigenin-7-O-(6''-malonyl)glucoside	Flavonoids	Other	2.43549e-05	2.43549e-05	2.43549e-05	2.43549e-05	2.43549e-05	2.43549e-05	0.987186	0.031788	2.43549e-05	2.43549e-05	0.134021	2.43549e-05	2.43549e-05
POS_t63	6,9,10-Trihydroxy-7-megastigmen-3-one	Terpenoids	Sesquiterpenoid	785.082	735.848	823.754	190.918	197.018	208.559	227.293	211.953	153.458	134.541	129.98	123.504	132.218
POS_t64	(1R,6R)-1,4,5,5a,6,9-Hexahydrophenazine-1,6-dicarboxylate	Organic Acid	Carboxylic Acids	2.43549e-05	2.43549e-05	0.353965	2.43549e-05	2.43549e-05	2.43549e-05	143.334	149.344	120.245	89.6453	103.105	113.647	119.468
POS_t65	Tetracycline	Sugars And Alcohols	Tertiary Alcohol	220.043	180.608	197.282	317.491	358.741	341.397	168.419	180.302	154.977	160.043	133.433	118.573	119.298
POS_t66	5-Hydroxymethylcytidine	Nucleosides	Glycosides	24188.5	23119.7	24478.8	26725.3	27197.2	26921.6	20902.5	20517.2	16327.3	14272.1	13762.8	14760.9	13523.9
POS_t67	4-Hydroxy-11,12,13-trinor-5-eudesmen-7-one	Terpenoids	Sesquiterpenoid	239.92	229.198	241.987	148.173	154.338	149.178	207.219	218.893	183.266	148.217	136.698	150.123	140.279
POS_t68	N-Hydroxy-L-valine	Amino acids	Alpha Amino Acids	1718.74	1656.13	1865.02	1108.57	1206.14	1232.71	1718.47	1676.75	1239.7	1204.23	1014.56	1096.38	977.727
POS_t69	3'-Sialyllactose	Sugars And Alcohols	Other	344.364	353.869	395.602	157.345	148.923	168.839	219.784	199.28	140.823	137.277	127.51	123.518	132.989
POS_t7	Chitobiose	Sugars And Alcohols	Disaccharide	23.5817	10.5854	7.43014	676.647	665.964	928.953	130.585	68.3292	74.7235	59.2272	53.1378	48.3638	49.5522
POS_t70	Dihydrosphingosine	Lipid	Sphingolipid	52997.3	52140	54817.4	53022	55411.6	57081.5	54452	60305.9	56272.7	51596.2	50225.9	52470.6	52735.5
POS_t71	Oleoyl sarcosine	Organic Acid	Carboxylic Acids	63.4112	63.4743	59.1391	880.011	936.431	976.533	98.5763	102.175	122.455	114.692	111.769	106.309	109.888
POS_t72	Trihexosylceramide (d18:1/18:0)	Lipid	Sphingolipid	188.836	180.425	157.613	132.619	142.509	146.958	236.877	216.834	167.716	164.342	129.685	139.197	149.3
POS_t73	[6-hydroxy-1,1,4a,6-tetramethyl-5-[(2-oxochromen-7-yl)oxymethyl]-3,4,5,7,8,8a-hexahydro-2H-naphthalen-2-yl] acetate	Coumarins	Other	137.656	138.439	123.865	59.6876	39.7926	42.9293	40.3119	68.96	168.428	157.884	147.84	143.698	156.684
POS_t74	Dehydrophytosphingosine (not validated) - 2H	Others	Other	2.43549e-05	2.43549e-05	2.43549e-05	2.43549e-05	2.43549e-05	2.43549e-05	219.037	246.953	244.315	214.559	202.48	194.074	198.591
POS_t75	Deacylgymnemic acid	Terpenoids	Triterpenoids	122.427	84.6332	100.242	154.387	151.212	144.698	229.392	177.341	163.037	155.923	150.209	166.447	158.673
POS_t76	beta-Hydroxymyristic acid	Lipid	Fatty Acids	8132.56	8053.89	8671.24	11702.9	12162.2	12556	14773	14504.3	11216.1	9969.77	9484.16	10102.5	10085
POS_t77	Decuroside I	Coumarins	Other	480065	443011	507112	245.284	244.859	254.41	199934	203704	145531	126788	120692	127614	127899
POS_t78	Lamivudine	Nucleosides	Deoxyribonucleosides	1677.73	1464.08	1693.36	7.99305	17.405	106.208	390.822	443.967	279.486	261.83	223.996	247.215	236.247
POS_t79	Andinermal C	Flavonoids	Isoflavones	1485.51	1658.31	1786.31	2.43549e-05	2.43549e-05	2.43549e-05	2.2103	2.43549e-05	5.69714	18.02	20.8987	163.298	40.2183
POS_t8	LysoPC(P-18:0/0:0)	Lipid	Glycerophospholipids	4004.16	4145.33	4032.38	4429.07	4728.45	4870.35	4979.91	5077.88	4363.58	4045.5	3757.47	3815.56	4099.5
POS_t80	Cyclohexanecarboxylate	Organic Acid	Carboxylic Acids	105.508	89.6126	99.9658	27.55	30.1118	31.522	120.269	120.662	95.359	93.2327	70.3344	74.1329	71.5396
POS_t9	(R)-(+)-N-(2,4-Dihydroxy-3,3-dimethyl-1-oxobutyl)-beta-alanine	Vitamins	Vitamin B Complex	3031.11	3025.47	3423.61	664.522	711.012	692.031	4762.06	4626.17	3593.59	3049.82	2672.77	2777.01	2884.46

## Sheet: Table_S2
Table S2 DAMs identified between WT and MT peels of Vitis vinifera Zaoheibao
ID	name	Class I	Class II	WT-1	WT-3	WT-2	MT-3	MT-2	MT-1	WT-P-IV_Mean	MT-P-IV_Mean	Fold_change	log2FC	Pvalue	VIP	regulated	KEGG_pathway_annotation
NEG_q3	13(S)-Hydroxyoctadeca-9(Z),11(E)-Dienoic Acid (13-Hode)	Lipid	Fatty Acyls	91362.4	92659	91272.5	41955.8	46567.4	57666	91764.6	48729.8	0.53103	-0.913135	0.0109801	1.23238	down	--
NEG_q6	1-Monomyristin	Lipid	Fatty Acyls	47669	22103.3	50300.2	123557	107170	135769	40024.1	122166	3.0523	1.6099	0.00261818	1.20878	up	--
NEG_q9	2-C-Methyl-D-Erythrono-1,4-Lactone	Others	Other	1.07153e+06	934945	1.02017e+06	293927	284341	289650	1.00888e+06	289306	0.286759	-1.80209	0.00293456	1.25354	down	--
NEG_q12	2-Hydroxy-3-Methoxybenzoic Acid Glucose Ester	Sugars and alcohols	Glycosides	980834	854764	1.00159e+06	6.82558e+06	6.73731e+06	4.75009e+06	945730	6.10433e+06	6.45462	2.69033	0.0164669	1.21965	up	--
NEG_q14	2-Methylsuccinic Acid	Lipid	Fatty Acyls	833779	793426	792650	254441	211890	264964	806619	243765	0.302206	-1.7264	1.54804e-05	1.25765	down	--
NEG_q18	3-(Carboxymethylamino)Propanoic Acid	Amino acids	Alpha Amino Acids	2.71247e+06	2.62482e+06	2.3564e+06	972632	1.26516e+06	1.38629e+06	2.56456e+06	1.20803e+06	0.471046	-1.08606	0.00123055	1.2263	down	--
NEG_q20	3''-Oxogentamicin A2	Sugars and alcohols	Polyol	49444.5	59191	32730.7	109108	98458.1	93918.6	47122.1	100495	2.13265	1.09265	0.00769183	1.19605	up	Neomycin, kanamycin and gentamicin biosynthesis(ko00524)
NEG_q22	4-Hydroxyacetophenone	Polyphenols	Monophenols	14853	10607.8	12963.5	6447.2	2.43549e-05	2.43549e-05	12808.1	2149.07	0.16779	-2.57527	0.0204579	1.14377	down	--
NEG_q23	4-Hydroxyisoleucine	Amino acids	Other	1.95395e+06	1.7039e+06	1.95179e+06	1.11541e+06	999940	1.18462e+06	1.86988e+06	1.09999e+06	0.588268	-0.765454	0.00269579	1.22154	down	--
NEG_q24	6-Hydroxymethylherniarin	Coumarins	Other	380329	404724	475951	268414	264809	298874	420335	277366	0.659868	-0.59975	0.0262862	1.15933	down	--
NEG_q25	Abscisic Acid	Organic acid	Carboxylic Acids	94537.4	116934	67134.7	25652.2	43944.2	41481	92868.8	37025.8	0.398689	-1.32666	0.0456855	1.10259	down	Plant hormone signal transduction(ko04075);;Carotenoid biosynthesis(ko00906)
NEG_q26	Aconitic Acid	Organic acid	Carboxylic Acids	882517	814329	804390	313035	346452	365298	833745	341595	0.409712	-1.28732	0.000228503	1.25259	down	C5-Branched dibasic acid metabolism(ko00660);;Citrate cycle (TCA cycle)(ko00020);;Glyoxylate and dicarboxylate metabolism(ko00630)
NEG_q28	Afzelin	Flavonoids	Flavonoid Glycosides	568.534	2.43549e-05	2.43549e-05	813059	1.01544e+06	877657	189.511	902050	4759.88	12.2167	0.00435027	1.25027	up	Flavone and flavonol biosynthesis(ko00944)
NEG_q34	Arbutin	Polyphenols	Glycosides	1763.66	905.022	1858.43	15318.5	14314.7	14303	1509.04	14645.4	9.70511	3.27875	9.286e-06	1.25824	up	Glycolysis / Gluconeogenesis(ko00010)
NEG_q35	Arcaine Sulfate	Others	Other	2.43549e-05	2.43549e-05	2.43549e-05	531847	871750	1.02956e+06	2.43549e-05	811053	3.33015e+10	34.9549	0.0312534	1.18579	up	--
NEG_q38	Beta-Costic Acid	Terpenoids	Sesquiterpenes	20555.3	21994.6	22596.1	33571	39142.4	30735.5	21715.3	34483	1.58795	0.66717	0.0295449	1.17159	up	--
NEG_q42	Brevifolincarboxylic Acid	Organic acid	Carboxylic Acids	2.43549e-05	2.43549e-05	2.43549e-05	101517	101023	87097.1	2.43549e-05	96545.9	3.96413e+09	31.8844	0.00238817	1.25522	up	--
NEG_q43	Caftaric Acid	Phenylpropanoids	Simple Phenylpropanols	1.41714e+07	1.32023e+07	1.41197e+07	1.04505e+07	1.10676e+07	9.59371e+06	1.38312e+07	1.03706e+07	0.749801	-0.41542	0.00381211	1.20585	down	--
NEG_q45	Catechin	Flavonoids	Polyphenols	2.43549e-05	2.43549e-05	2.43549e-05	4.89389e+06	4.74883e+06	3.71436e+06	2.43549e-05	4.45236e+06	1.82812e+11	37.4116	0.00688534	1.24404	up	Flavonoid biosynthesis(ko00941)
NEG_q46	(-)-Catechin Gallate	Flavonoids	Flavanols	116301	92648.2	135837	13916.3	11475.3	21847.7	114929	15746.4	0.137011	-2.86764	0.0116334	1.22087	down	--
NEG_q47	(+)-Catechin Hydrate	Flavonoids	Flavanols	2.43549e-05	2.43549e-05	2.43549e-05	4.3844e+06	3.30268e+06	5.03877e+06	2.43549e-05	4.24195e+06	1.74173e+11	37.3417	0.013943	1.22683	up	--
NEG_q48	(±)-Catechin Hydrate	Flavonoids	Hydroxyflavone	2.43549e-05	2.43549e-05	2.43549e-05	5.08906e+06	4.63681e+06	4.74947e+06	2.43549e-05	4.82511e+06	1.98117e+11	37.5276	0.000792563	1.25925	up	--
NEG_q49	Cinnamyl Acetate	Others	Other	111064	89058	62248.6	1.18944e+06	1.10157e+06	1.43908e+06	87456.7	1.24336e+06	14.2169	3.82954	0.00671248	1.24204	up	--
NEG_q53	Cynarin	Phenylpropanoids	Other	353405	361230	399229	2.43549e-05	2.43549e-05	2.43549e-05	371288	2.43549e-05	6.55956e-11	-33.8276	0.00144966	1.25762	down	--
NEG_q56	D-Arabinose	Sugars and alcohols	Monosaccharides	1.67587e+06	1.39871e+06	1.20755e+06	345985	419925	343520	1.42737e+06	369810	0.259085	-1.9485	0.0137982	1.22012	down	Ascorbate and aldarate metabolism(ko00053);;Amino sugar and nucleotide sugar metabolism(ko00520);;Pentose and glucuronate interconversions(ko00040)
NEG_q57	D-Arabitol	Sugars and alcohols	Sugar Alcohols	92953	81672.9	94126.5	15645.3	22660	28694.8	89584.1	22333.3	0.2493	-2.00404	0.000256278	1.24489	down	Pentose and glucuronate interconversions(ko00040)
NEG_q58	Decanoic Acid	Lipid	Fatty Acyls	127591	148419	163894	117028	80499.2	97061	146635	98196.2	0.669666	-0.578486	0.0313783	1.07415	down	Fatty acid biosynthesis(ko00061)
NEG_q60	D-Fructose-6-Phosphate (Disodium) Salt	Ketones, Aldehydes, Acids	Sugar Acids	647555	514527	555340	914296	1.34177e+06	1.29179e+06	572474	1.18262e+06	2.0658	1.0467	0.0368987	1.14537	up	--
NEG_q61	D-Galacturonic Acid (Hydrate)	Sugars and alcohols	Sugar Acids	1.25607e+06	1.30258e+06	1.49066e+06	1.05808e+06	918100	960941	1.34977e+06	979040	0.725339	-0.463273	0.0180924	1.15165	down	--
NEG_q62	D-Gluconic Acid	Ketones, Aldehydes, Acids	Sugar Acids	5.47885e+07	5.92156e+07	4.88765e+07	1.34995e+07	1.37308e+07	1.50209e+07	5.42935e+07	1.40837e+07	0.2594	-1.94675	0.00465214	1.24706	down	Pentose phosphate pathway(ko00030)
NEG_q64	D-Glucose 6-Phosphate	Sugars and alcohols	Hexosephosphates	629384	533821	782516	1.43114e+06	1.47215e+06	1.39526e+06	648574	1.43285e+06	2.20923	1.14355	0.00498485	1.23823	up	Neomycin, kanamycin and gentamicin biosynthesis(ko00524);;Starch and sucrose metabolism(ko00500);;Inositol phosphate metabolism(ko00562)
NEG_q65	D-Glucose 6-Phosphate (Disodium Salt)	Sugars and alcohols	Monosaccharides	554242	493142	444902	1.12947e+06	1.54959e+06	1.17284e+06	497429	1.28396e+06	2.5812	1.36804	0.0226647	1.19085	up	--
NEG_q76	Dl-Tartaric Acid	Organic acid	Carboxylic Acids	6.7596e+06	7.48616e+06	4.2234e+06	2.43549e-05	2.43549e-05	2.43549e-05	6.15639e+06	2.43549e-05	3.95603e-12	-37.8791	0.0248488	1.20062	down	--
NEG_q77	Dl-Xylose	Sugars and alcohols	Monosaccharides	2.24347e+06	2.26062e+06	2.26256e+06	840052	759436	862166	2.25555e+06	820551	0.363792	-1.45881	0.000305831	1.25998	down	--
NEG_q78	D-(+)-Malic Acid	Organic acid	Carboxylic Acids	1.59217e+08	1.42553e+08	1.50819e+08	2.08665e+08	2.14993e+08	2.12004e+08	1.50863e+08	2.11888e+08	1.4045	0.490061	0.00261435	1.24364	up	Butanoate metabolism(ko00650)
NEG_q80	D-Mannitol	Sugars and alcohols	Sugar Alcohols	193715	165819	169010	102764	122956	107312	176181	111011	0.630094	-0.66636	0.00535489	1.19797	down	Fructose and mannose metabolism(ko00051);;ABC transporters(ko02010)
NEG_q83	D-(+)-Melezitose	Sugars and alcohols	Polysaccharides	25608.8	26462.7	28718.6	133661	82165.8	94995.1	26930	103607	3.84728	1.94384	0.0379846	1.16936	up	--
NEG_q85	D-Pantothenic Acid (Hemicalcium Salt)	Vitamins	Vitamin B Complex	431891	454913	399825	154030	145437	148827	428876	149431	0.348426	-1.52108	0.00268937	1.25281	down	--
NEG_q92	Engeletin	Flavonoids	Flavonols	2.43549e-05	2.43549e-05	2277.02	1.93755e+06	2.34958e+06	1.84231e+06	759.007	2.04315e+06	2691.87	11.3944	0.00575794	1.24678	up	--
NEG_q93	Epsilon-Viniferin	Polyphenols	Other	6594.98	2574.67	7017.05	30200.2	41272	54669.3	5395.56	42047.1	7.79291	2.96216	0.0311699	1.17348	up	--
NEG_q97	Galactose 1-Phosphate	Sugars and alcohols	Hexosephosphates	305023	356110	427516	674699	645327	625854	362883	648627	1.78743	0.837884	0.007764	1.21822	up	Galactose metabolism(ko00052);;Amino sugar and nucleotide sugar metabolism(ko00520)
NEG_q102	Gluconate (Sodium)	Sugars and alcohols	Other	4.04916e+07	3.94385e+07	4.29435e+07	1.09962e+07	9.12919e+06	1.14356e+07	4.09579e+07	1.05203e+07	0.256857	-1.96096	4.75621e-05	1.25697	down	--
NEG_q103	Glucosyringic Acid	Polyphenols	Glycosides	2.36797e+06	2.19648e+06	2.4031e+06	75503.8	84818.2	82029.4	2.32251e+06	80783.8	0.0347829	-4.84548	0.000793797	1.2592	down	--
NEG_q106	Graniline	Terpenoids	Sesquiterpenes	25566.7	20065	18236.6	8039.16	10307.6	10752.5	21289.4	9699.74	0.455613	-1.13412	0.022953	1.16815	down	--
NEG_q107	Hederagenin	Terpenoids	Triterpenes	17265.6	22291.4	20326.2	9925.99	12863.8	12409.5	19961	11733.1	0.5878	-0.766603	0.0135029	1.16333	down	--
NEG_q109	Hexadecanedioic Acid	Lipid	Fatty Acyls	39900.4	42382.9	43780.6	5808.68	7319.87	9868.73	42021.3	7665.76	0.182425	-2.45462	3.11714e-05	1.25555	down	--
NEG_q113	Hydroxytyrosol	Polyphenols	Other	61519.9	57161.7	46948.5	758697	881074	783977	55210	807916	14.6335	3.8712	0.00218703	1.25497	up	--
NEG_q115	Hyperoside	Flavonoids	Polyphenols	1.19853e+07	1.10989e+07	1.16994e+07	3.13348e+07	3.42336e+07	2.99785e+07	1.15945e+07	3.1849e+07	2.7469	1.4578	0.00277539	1.25121	up	--
NEG_q118	Incensole	Terpenoids	Diterpenoids	69957	78777.4	71417.7	405366	497774	439906	73384	447682	6.10054	2.60894	0.00479527	1.24816	up	--
NEG_q123	Isoastilbin	Flavonoids	Flavonols	14192	13312	13995	1.82026e+06	1.79371e+06	2.43303e+06	13833	2.01567e+06	145.714	7.187	0.0107072	1.23465	up	--
NEG_q125	Isoquercitrin	Flavonoids	Flavonols	1.65902e+07	1.93467e+07	1.99647e+07	4.97491e+07	6.09663e+07	6.69588e+07	1.86339e+07	5.92247e+07	3.17833	1.66827	0.0123815	1.22242	up	Flavone and flavonol biosynthesis(ko00944)
NEG_q126	Kaempferol-3-O-Galactoside	Flavonoids	Hydroxyflavone	1.28931e+06	918222	1.04769e+06	2.04109e+07	2.44721e+07	2.95498e+07	1.08507e+06	2.48109e+07	22.8657	4.51511	0.0120808	1.23095	up	Flavone and flavonol biosynthesis(ko00944)
NEG_q128	Lactitol (Monohydrate)	Lipid	Fatty Acyls	495188	519314	458672	401895	354714	365523	491058	374044	0.761711	-0.392684	0.00751238	1.17575	down	--
NEG_q131	L(+)-Arabinose	Sugars and alcohols	Monosaccharides	1.0064e+06	847652	915064	432762	451682	408489	923038	430978	0.466912	-1.09878	0.00569543	1.2382	down	ABC transporters(ko02010);;Pentose and glucuronate interconversions(ko00040);;Ascorbate and aldarate metabolism(ko00053);;Amino sugar and nucleotide sugar metabolism(ko00520)
NEG_q133	L-Aspartic Acid	Amino acids	Other	1.06413e+06	1.01382e+06	1.07049e+06	739075	659175	647546	1.04948e+06	681932	0.649781	-0.621974	0.00100631	1.24029	down	Histidine metabolism(ko00340);;Aminoacyl-tRNA biosynthesis(ko00970);;Nicotinate and nicotinamide metabolism(ko00760);;Monobactam biosynthesis(ko00261);;D-Amino acid metabolism(ko00470);;Pantothenate and CoA biosynthesis(ko00770);;Carbon fixation in photosynthetic organisms(ko00710);;beta-Alanine metabolism(ko00410);;Arginine biosynthesis(ko00220);;Cyanoamino acid metabolism(ko00460);;Cysteine and…
NEG_q134	L-Glucose	Sugars and alcohols	Monosaccharides	241750	267887	264679	293242	347584	355444	258105	332090	1.28664	0.363614	0.0472785	1.09387	up	--
NEG_q135	L-Glutamic Acid	Amino acids	Other	2.5655e+06	2.23226e+06	2.63097e+06	1.20957e+06	1.31555e+06	1.38497e+06	2.47624e+06	1.30336e+06	0.526347	-0.925913	0.0048682	1.22982	down	Glyoxylate and dicarboxylate metabolism(ko00630);;Aminoacyl-tRNA biosynthesis(ko00970);;Histidine metabolism(ko00340);;Glutathione metabolism(ko00480);;C5-Branched dibasic acid metabolism(ko00660);;D-Amino acid metabolism(ko00470);;Porphyrin metabolism(ko00860);;Neomycin, kanamycin and gentamicin biosynthesis(ko00524);;Arginine biosynthesis(ko00220);;Carbapenem biosynthesis(ko00332);;Nitrogen met…
NEG_q136	L-Glutamic Acid (Monosodium Salt)	Amino acids	Other	2.12931e+06	2.03115e+06	2.24102e+06	1.33981e+06	1.17726e+06	1.22158e+06	2.13382e+06	1.24622e+06	0.584029	-0.775888	0.000431451	1.24238	down	--
NEG_q141	L-Tartaric Acid	Sugars and alcohols	Sugar Acids	5.67292e+06	4.88764e+06	4.64663e+06	2.43549e-05	2.43549e-05	2.43549e-05	5.06906e+06	2.43549e-05	4.80461e-12	-37.5987	0.00371531	1.25186	down	Glyoxylate and dicarboxylate metabolism(ko00630)
NEG_q144	L-Xylose	Sugars and alcohols	Monosaccharides	2.16134e+06	2.51317e+06	2.22604e+06	1.16299e+06	771932	1043179	2.30018e+06	992702	0.431575	-1.21232	0.00119653	1.2257	down	--
NEG_q148	Maslinic Acid	Terpenoids	Triterpenes	17345.6	21076.1	19277	11711	12269	12213	19232.9	12064.3	0.627276	-0.672828	0.0195738	1.20654	down	--
NEG_q149	Meglutol	Organic acid	Carboxylic Acids	662492	629762	627373	191116	225256	239391	639876	218588	0.34161	-1.54958	3.18652e-05	1.25651	down	--
NEG_q156	Morin	Flavonoids	Polyphenols	25745.1	37834	18251.7	145718	127412	103693	27276.9	125607	4.6049	2.20317	0.00633419	1.2167	up	--
NEG_q158	Mucic Acid	Ketones, Aldehydes, Acids	Sugar Acids	2.69264e+06	2.55788e+06	2.73158e+06	1.70664e+06	1.33018e+06	1.46248e+06	2.6607e+06	1.49977e+06	0.563674	-0.827066	0.00297382	1.23415	down	Ascorbate and aldarate metabolism(ko00053)
NEG_q160	N-Acetyl-L-Glutamic Acid	Amino acids	Other	45987.9	37251.1	42542.1	56731.7	56579.4	60391.5	41927.1	57900.8	1.38099	0.465703	0.0119438	1.1888	up	Arginine biosynthesis(ko00220)
NEG_q163	Neoastilbin	Flavonoids	Glycosides	2.43549e-05	2.43549e-05	2.43549e-05	7.40123e+06	7.14529e+06	7.49854e+06	2.43549e-05	7.34835e+06	3.0172e+11	38.1344	0.000205456	1.26072	up	--
NEG_q164	Neoisoastilbin	Flavonoids	Polyphenols	24662.2	22311.9	13377.9	6.90773e+06	5.0066e+06	8.2766e+06	20117.3	6.73031e+06	334.553	8.38609	0.0193849	1.21376	up	--
NEG_q165	N-((-)-Jasmonoyl)-S-Isoleucine	Amino acids	Dipeptide	2.43549e-05	2.43549e-05	2.43549e-05	10882.2	11383.4	16019.3	2.43549e-05	12761.6	5.23987e+08	28.965	0.0160255	1.22174	up	Plant hormone signal transduction(ko04075)
NEG_q173	Oxohydrastinine	Alkaloids	Isoquinoline Alkaloids	166370	142825	162361	23993.3	23915.3	31690.6	157185	26533.1	0.168802	-2.5666	0.00122151	1.25254	down	--
NEG_q175	Palmitoylglycine	Lipid	Fatty Acids	7868.26	7011.19	8587.88	1857.39	3941.25	3830.75	7822.45	3209.8	0.410332	-1.28514	0.0071187	1.18916	down	--
NEG_q178	Pheophorbide A	Others	Other	357056	332047	374172	175356	211451	203245	354425	196684	0.554937	-0.849603	0.000694348	1.23493	down	Porphyrin metabolism(ko00860)
NEG_q184	Phosphonoacetic Acid	Organic acid	Carboxylic Acids	26051.4	17626.3	25909.3	43148	39521.9	46395.4	23195.7	43021.7	1.85473	0.89121	0.00598154	1.19224	up	Phosphonate and phosphinate metabolism(ko00440)
NEG_q185	Phthalic Acid	Organic acid	Carboxylic Acids	253560	225842	252444	854389	994765	1.09324e+06	243949	980797	4.02051	2.00738	0.00790071	1.23908	up	ABC transporters(ko02010)
NEG_q186	Phthalic Acid Mono-2-Ethylhexyl Ester	Organic acid	Carboxylic Acids	1859.12	1450.86	2166.24	2.43549e-05	924.808	2.43549e-05	1825.41	308.269	0.168877	-2.56596	0.0196434	1.13296	down	--
NEG_q187	Piceatannol 3'-O-Glucoside	Polyphenols	Other	500913	428660	489827	2.43549e-05	2.43549e-05	2.43549e-05	473133	2.43549e-05	5.14757e-11	-34.1773	0.00224704	1.2556	down	--
NEG_q188	Plantagoside	Flavonoids	Glycosides	265194	299806	172943	553240	586399	651778	245981	597139	2.42758	1.27952	0.00233458	1.21727	up	--
NEG_q190	Procurcumenol	Terpenoids	Sesquiterpenes	974213	898708	806659	562633	468002	497359	893193	509331	0.570237	-0.810367	0.00513694	1.21068	down	--
NEG_q191	Progoitrin	Sugars and alcohols	Glycosides	324066	330991	350838	59079	53107.4	59551.7	335298	57246	0.170732	-2.5502	0.00041878	1.25902	down	--
NEG_q192	Quercetin-1	Flavonoids	Flavonols	23103.1	20108.9	12134.1	91821.8	137690	89118	18448.7	106210	5.75704	2.52533	0.0266355	1.18401	up	Flavone and flavonol biosynthesis(ko00944);;Flavonoid biosynthesis(ko00941)
NEG_q193	Quercitrin	Flavonoids	Polyphenols	2.43549e-05	2.43549e-05	2.43549e-05	378491	488046	448509	2.43549e-05	438349	1.79984e+10	34.0672	0.00529715	1.24792	up	Flavone and flavonol biosynthesis(ko00944)
NEG_q200	Rutin (Hydrate)	Flavonoids	Flavonols	3.55012e+06	3.17393e+06	3.2895e+06	7.62142e+06	7.11426e+06	7.82453e+06	3.33785e+06	7.52007e+06	2.25297	1.17183	0.000381813	1.25312	up	--
NEG_q201	Rutin (Trihydrate)	Flavonoids	Other	3.38888e+06	3.21392e+06	3.21014e+06	8.00364e+06	8.25737e+06	7.27095e+06	3.27098e+06	7.84398e+06	2.39805	1.26186	0.00312106	1.25039	up	--
NEG_q204	Shikimic Acid	Organic acid	Carboxylic Acids	54825.2	65293.9	66026.8	248372	221567	246462	62048.6	238801	3.84861	1.94434	0.000627377	1.25423	up	Phenylalanine, tyrosine and tryptophan biosynthesis(ko00400);;Biosynthesis of various plant secondary metabolites(ko00999);;Biosynthesis of various alkaloids(ko00996)
NEG_q205	Sinensin	Flavonoids	Flavonoid Glycosides	2.43549e-05	2.43549e-05	2.43549e-05	4.29422e+06	6.679e+06	3.0328e+06	2.43549e-05	4.66867e+06	1.91694e+11	37.48	0.0486431	1.14658	up	--
NEG_q206	(S)-Malic Acid	Organic acid	Carboxylic Acids	2.82733e+08	2.46428e+08	2.42776e+08	3.50333e+08	3.55752e+08	3.45579e+08	2.57312e+08	3.50555e+08	1.36237	0.44612	0.0145013	1.21436	up	Carbon fixation in photosynthetic organisms(ko00710);;Glyoxylate and dicarboxylate metabolism(ko00630);;Citrate cycle (TCA cycle)(ko00020);;Pyruvate metabolism(ko00620)
NEG_q208	Sodium (3S,4R,5R)-6-((Hydrogenphosphonato)Oxy)-3,4,5-Trihydroxy-2-Oxohexyl Phosphate Octahydrate	Sugars and alcohols	Other	1019.48	13885.4	2872.02	61105.3	31306.6	32970.8	5925.64	41794.2	7.05311	2.81826	0.0496818	1.08944	up	--
NEG_q217	Totarol	Terpenoids	Diterpenoids	14158	16294.5	14173.4	2931.16	520.726	2214.29	14875.3	1888.72	0.126971	-2.97743	0.000208627	1.24626	down	--
NEG_q218	Trans-3,4-Methylenedioxycinnamyl Alcohol	Phenylpropanoids	Other	11490.9	6566.97	8199.68	1628.7	2569.97	1649.55	8752.52	1949.41	0.222725	-2.16666	0.0374027	1.15637	down	--
NEG_q219	Trans-Aconitic Acid	Organic acid	Carboxylic Acids	959925	830578	884143	331408	352568	397726	891548	360568	0.404428	-1.30604	0.0010698	1.24551	down	C5-Branched dibasic acid metabolism(ko00660)
NEG_q220	Traumatic Acid	Organic acid	Carboxylic Acids	10656.6	6113.49	6690.99	25362.1	22270.4	35097.5	7820.37	27576.7	3.52626	1.81814	0.0250569	1.1641	up	alpha-Linolenic acid metabolism(ko00592)
NEG_q222	Uric Acid	Ketones, Aldehydes, Acids	Other	541350	405747	425136	9339.21	15295	20065.2	457411	14899.8	0.0325742	-4.94013	0.00875349	1.23859	down	Purine metabolism(ko00230)
NEG_q225	Uridine 5'-Monophosphate	Nucleotides	Pyrimidine Nucleosides	154894	115851	189911	57324	52507.4	56428	153552	55419.8	0.360918	-1.47026	0.0437777	1.15587	down	Pyrimidine metabolism(ko00240)
NEG_q226	Uridine 5'-Monophosphate Disodium Salt	Ketones, Aldehydes, Acids	Other	229037	166713	175420	97379.6	106257	99369	190390	101002	0.5305	-0.914576	0.0421022	1.1543	down	--
NEG_q231	(Z)-Aconitic Acid	Organic acid	Carboxylic Acids	2.11262e+06	1.68523e+06	2.02388e+06	1.06938e+06	948568	1.07175e+06	1.94058e+06	1.0299e+06	0.530717	-0.913985	0.0135177	1.20818	down	Citrate cycle (TCA cycle)(ko00020);;C5-Branched dibasic acid metabolism(ko00660);;Glyoxylate and dicarboxylate metabolism(ko00630)
NEG_q233	Α-Arbutin	Polyphenols	Monophenols	1574.34	1094.97	1455.69	17804.4	14673.1	19075.5	1375	17184.3	12.4977	3.64359	0.00627343	1.24414	up	--
NEG_q234	Α-L-Rhamnose Monohydrate	Sugars and alcohols	Other	483930	443523	514918	1.05499e+06	1.11472e+06	1.12651e+06	480790	1.09874e+06	2.28528	1.19237	3.53427e-05	1.25516	up	--
NEG_q235	Β-Amyrin	Terpenoids	Triterpenes	34178.2	27298.2	27239.8	91634.7	86857.4	102479	29572.1	93657.2	3.16708	1.66316	0.0012522	1.2452	up	Sesquiterpenoid and triterpenoid biosynthesis(ko00909)
POS_q5	3-Hydroxy-2-Phenyl-Propanamide	Alkaloids	Other	228253	213682	219150	666127	680409	635284	220362	660607	2.99783	1.58392	0.000333668	1.25869	up	--
POS_q6	3-Methoxy-4,5-Methylenedioxycinnamaldehyde	Phenylpropanoids	Other	19515.6	17699	18888	10622	10392.7	9997	18700.9	10337.2	0.552767	-0.855256	0.00179568	1.24995	down	--
POS_q19	Cyanidin 3-Rutinoside	Flavonoids	Anthocyanins	339220	437787	494070	2047.79	644.358	7451.14	423692	3381.1	0.00798008	-6.96938	0.0112661	1.233	down	Anthocyanin biosynthesis(ko00942)
POS_q23	Diosmin	Flavonoids	Other	1.20714e+07	9.68544e+06	1.25966e+07	6590.62	9949.34	5533.71	1.14511e+07	7357.89	0.000642546	-10.6039	0.00607124	1.2461	down	--
POS_q24	Dl-3-Phenylalanine	Amino acids	Peptides	226590	219823	237474	644117	646303	633739	227962	641386	2.81356	1.4924	8.44944e-07	1.2606	up	--
POS_q26	Dl-Threonine	Amino acids	Other	27986.6	29679.7	25647.9	77092.9	78284.3	86843.7	27771.4	80740.3	2.90732	1.53969	0.00119487	1.25165	up	--
POS_q28	D-Phenylalanine	Amino acids	Other	37214.2	39567.8	41778.2	122171	124238	115499	39520.1	120636	3.05252	1.61	0.000121687	1.25789	up	D-Amino acid metabolism(ko00470);;Phenylalanine metabolism(ko00360)
POS_q31	H-Hoarg-Oh	Amino acids	Other	2753.99	2.43549e-05	2.43549e-05	10833.5	10024	11762	917.996	10873.2	11.8445	3.56614	0.00215352	1.23432	up	--
POS_q35	Isorhamnetin-3-O-Neohespeidoside	Flavonoids	Polyphenols	1.29705e+06	2.25809e+06	1.82258e+06	2.43549e-05	2.43549e-05	2.43549e-05	1.79257e+06	2.43549e-05	1.35865e-11	-36.099	0.0231901	1.20469	down	--
POS_q36	Kaempferol 3-Neohesperidoside	Flavonoids	Flavonols	1.52294e+06	1.4477e+06	1.61118e+06	3224.22	1275.02	6469.16	1.52727e+06	3656.13	0.0023939	-8.70642	0.000949862	1.25884	down	--
POS_q43	L-Lysine	Amino acids	Other	11863	10830.6	11108	2.43549e-05	2.43549e-05	2.43549e-05	11267.2	2.43549e-05	2.16157e-09	-28.7853	0.000748781	1.25933	down	D-Amino acid metabolism(ko00470);;Tropane, piperidine and pyridine alkaloid biosynthesis(ko00960);;Biotin metabolism(ko00780);;Aminoacyl-tRNA biosynthesis(ko00970);;Lysine degradation(ko00310);;ABC transporters(ko02010);;Lysine biosynthesis(ko00300)
POS_q46	Lonicerin	Flavonoids	Other	203117	229375	193802	2.43549e-05	2.43549e-05	2.43549e-05	208765	2.43549e-05	1.16662e-10	-32.997	0.0025924	1.25468	down	Flavone and flavonol biosynthesis(ko00944)
POS_q47	L-Phenylalanine	Amino acids	Other	163407	144159	139509	394847	416062	429466	149025	413458	2.77443	1.47219	5.87579e-05	1.25567	up	Biosynthesis of various plant secondary metabolites(ko00999);;D-Amino acid metabolism(ko00470);;ABC transporters(ko02010);;Tropane, piperidine and pyridine alkaloid biosynthesis(ko00960);;Aminoacyl-tRNA biosynthesis(ko00970);;Phenylpropanoid biosynthesis(ko00940);;Glucosinolate biosynthesis(ko00966);;Phenylalanine, tyrosine and tryptophan biosynthesis(ko00400);;Phenylalanine metabolism(ko00360);;…
POS_q55	Neodiosmin	Flavonoids	Polyphenols	1.63405e+07	1.54517e+07	1.84622e+07	24080.5	18808.7	19789	1.67515e+07	20892.7	0.00124722	-9.64707	0.00283672	1.25416	down	--
POS_q56	Nicotiflorin	Flavonoids	Flavonols	617740	595237	778220	2.43549e-05	6556.61	2.43549e-05	663732	2185.54	0.0032928	-8.24647	0.00743211	1.24259	down	Flavone and flavonol biosynthesis(ko00944)
POS_q71	Rutin	Flavonoids	Polyphenols	58890	70071	56337.4	14595.1	9400.45	12604	61766.1	12199.9	0.197517	-2.33995	0.00342899	1.24103	down	Flavone and flavonol biosynthesis(ko00944)
POS_q72	S-Methyl-L-Cysteine	Amino acids	Other	16083.6	11947	8419.01	6166.64	4259.93	1252.92	12149.9	3893.16	0.320428	-1.64193	0.0435067	1.0627	down	ABC transporters(ko02010)
POS_q74	Trigonelline	Alkaloids	Pyridine Alkaloids	2.43549e-05	14831.4	4757.83	19003.4	44141.9	39852.1	6529.74	34332.5	5.25787	2.39448	0.0490684	1.06169	up	Tropane, piperidine and pyridine alkaloid biosynthesis(ko00960)
POS_q78	Vasicinol	Alkaloids	Other	180162	189075	143347	22521.5	41854.9	33205.5	170861	32527.3	0.190372	-2.3931	0.00459701	1.23224	down	--
NEG_t1	7-Z-Trifostigmanoside I	Terpenoids	Monoterpenoid	11775.2	10861.6	10949.9	7006.59	6969.03	6670.96	11195.6	6882.19	0.614726	-0.701985	0.00187933	1.24839	down	--
NEG_t10	Retinyl beta-glucuronide	Sugars And Alcohols	Sugar Acids	12037.3	6431.82	7431.73	132.451	125.885	178.338	8633.62	145.558	0.0168594	-5.8903	0.0389446	1.16821	down	--
NEG_t14	Syringetin-3-O-rutinoside	Flavonoids	Flavonols	329.18	303.398	320.464	454.404	457.535	507.753	317.681	473.23	1.48964	0.574965	0.00518904	1.22566	up	--
NEG_t15	Moroidin	Amino acids	Peptide	296.025	301.482	260.82	48.3007	36.1336	115.947	286.109	66.7936	0.233455	-2.09878	0.00436693	1.2222	down	--
NEG_t16	Rakicidin A	Amino acids	Peptide	733.743	617.416	645.842	4653.59	4363.38	4568.76	665.667	4528.57	6.80306	2.76618	8.5126e-05	1.25979	up	--
NEG_t17	IVERMECTIN	Others	Other	91.39	80.7275	80.1759	37.2267	44.0989	58.595	84.0978	46.6402	0.554595	-0.850493	0.0120461	1.17554	down	--
NEG_t18	Oleanolic acid 3-O-beta-D-glucosyl-(1->3)-alpha-L-rhamnosyl(1->2)-alpha-L-arabinoside	Terpenoids	Triterpenoids	295.301	301.119	296.363	4283.85	4216.25	4632.25	297.594	4377.45	14.7095	3.87867	0.000994553	1.25872	up	--
NEG_t19	LysoPG 16-0	Lipid	Glycerol Ester	455.948	447.142	392.562	1094.13	1103.03	1278.51	431.884	1158.55	2.68256	1.42361	0.00353856	1.24259	up	--
NEG_t2	Rutundic acid	Terpenoids	Triterpenoids	2118.36	2082.66	1973.78	2793.06	2743.48	2746.7	2058.26	2761.08	1.34146	0.423804	0.00149129	1.25048	up	--
NEG_t22	Cyanopeptolin A	Others	Other	208.939	170.395	178.442	2.43549e-05	21.4863	6.83852	185.925	9.44162	0.0507817	-4.29955	0.000823331	1.24706	down	--
NEG_t23	NCGC00169957-03_C30H51N5O7_3-sec-Butyl-16-isobutyl-6-isopropyl-5,8,9-trimethyldodecahydropyrrolo[1,2-d][1,4,7,10,13,16]oxapentaazacyclononadecine-1,4,7,10,14,17(11H,16H)-hexone	Amino acids	Peptide	10.1036	4.55203	7.17664	2.43549e-05	2.43549e-05	2.43549e-05	7.27743	2.43549e-05	3.34663e-06	-18.1889	0.0452723	1.15413	down	--
NEG_t24	Dregeoside A11	Steroids	Other	585.574	549.272	562.149	1739.02	1773.08	2024.9	565.665	1845.67	3.26282	1.70612	0.00446908	1.24873	up	--
NEG_t26	11-Oxomogroside IV	Terpenoids	Triterpenoids	251.481	205.318	209.673	89.3842	106.112	162.887	222.157	119.461	0.537732	-0.895041	0.0238018	1.11922	down	--
NEG_t28	Avermectin B1a monosaccharide	Others	Other	93.3896	161.36	93.4308	1144.97	1118.71	1404.24	116.06	1222.64	10.5345	3.39705	0.00458554	1.24347	up	--
NEG_t29	PGF2a ethanolamide	Lipid	Fatty Acyls	790.706	788.575	772.587	2.43549e-05	2.43549e-05	2.43549e-05	783.956	2.43549e-05	3.10666e-08	-24.9401	5.31901e-05	1.26109	down	--
NEG_t30	Gingerglycolipid C	Lipid	Glycerol Ester	674.877	697.545	604.743	1279.62	1056.92	1055.05	659.055	1130.53	1.71538	0.77853	0.0149555	1.19508	up	--
NEG_t31	Lydicamycin	Sugars And Alcohols	Fatty Alcohol	384.684	384.447	398.601	108.435	156.444	190.134	389.244	151.671	0.389656	-1.35973	0.00790989	1.23598	down	--
NEG_t33	Phosphatidylcholine lyso alkyl 16:0	Lipid	Glycerophospholipids	2.60952	4.06038	5.02428	19.9668	20.2094	31.4868	3.89806	23.8877	6.12809	2.61544	0.0307724	1.17633	up	--
NEG_t38	24(31)-Dehydrocarboxyacetylquercinic acid	Terpenoids	Triterpenoids	71.4625	78.9028	63.4546	847.923	834.863	904.728	71.2733	862.505	12.1014	3.5971	0.000463294	1.25931	up	--
NEG_t4	Biotinyl-5'-AMP	Nucleosides	Other	1712.22	1615.92	1533.92	123.373	155.293	135.001	1620.69	137.889	0.0850806	-3.55503	0.000877345	1.25807	down	Biotin metabolism(ko00780)
NEG_t40	Megalomicin C1	Others	Macrolides	29.4078	42.2311	53.0976	336.7	380.054	372.685	41.5788	363.147	8.73393	3.12663	0.000234628	1.2557	up	--
NEG_t41	Sorbitane Monostearate	Sugars And Alcohols	Monosaccharide	165.909	185.155	171.366	351.113	332.595	303.139	174.143	328.949	1.88896	0.917591	0.00329837	1.23793	up	--
NEG_t44	Thioisonicotinamide	Others	Other	306.074	268.414	278.095	395.991	390.651	430.004	284.195	405.549	1.42701	0.512996	0.00196779	1.21598	up	--
NEG_t46	Fortunellin	Flavonoids	Glycosides	308.943	307.964	257.743	218.667	166.679	205.251	291.55	196.865	0.675236	-0.566535	0.0148326	1.13423	down	--
NEG_t47	Gentiopicroside	Terpenoids	Monoterpenoid	258.717	212.266	214.082	78.5758	70.8022	88.5528	228.355	79.3103	0.347312	-1.5257	0.00570242	1.23294	down	Monoterpenoid biosynthesis(ko00902)
NEG_t48	Xanthorhamnin	Sugars And Alcohols	Glycosides	3871.71	3506.99	3603.92	2.43549e-05	6.4321	6.51777	3660.87	4.31663	0.00117913	-9.72807	0.000884951	1.25898	down	--
NEG_t49	Kaempferol-3-O-α-L-rhamnopyranosyl-(1-_6)-β-D-glucopyranosyl-(1-_2)-β-D-glucopyranoside	Flavonoids	Other	881.457	817.657	839.522	84.0461	78.8325	91.6103	846.212	84.8296	0.100246	-3.31838	0.000391474	1.25964	down	--
NEG_t5	(3R)-5-methyl-3-[(2S,3R,4S,5S,6R)-3,4,5-trihydroxy-6-(hydroxymethyl)oxan-2-yl]oxy-3-[[4-[(2S,3R,4S,5S,6R)-3,4,5-trihydroxy-6-(hydroxymethyl)oxan-2-yl]oxyphenyl]methoxycarbonyl]hexanoic acid	Terpenoids	Monoterpenoid	1447.05	1389.91	1386.36	907.804	933.557	920.767	1407.77	920.709	0.654018	-0.612598	0.000481614	1.25654	down	--
NEG_t50	D-Xylonolactone	Others	Other	1491.37	1400.12	1413.86	1222.68	1164.55	1223.34	1435.12	1203.52	0.838624	-0.253905	0.00389995	1.20877	down	Pentose and glucuronate interconversions(ko00040)
NEG_t51	5-Phosphooxy-L-lysine	Amino acids	Other	63.3647	35.0722	33.5227	2.43549e-05	2.43549e-05	17.4739	43.9866	5.82466	0.132419	-2.91682	0.0379306	1.08472	down	Lysine degradation(ko00310)
NEG_t52	N(alpha)-Acetyl-L-2,4-diaminobutyrate	Organic Acid	Carboxylic Acids	68936.3	65170.9	65578.5	24371.1	23346.5	24623.3	66561.9	24113.6	0.362274	-1.46485	0.00026617	1.25901	down	Glycine, serine and threonine metabolism(ko00260)
NEG_t53	N7-Methylguanosine	Nucleosides	Other	249.38	211.25	234.996	739.932	748.095	865.626	231.875	784.551	3.3835	1.75852	0.00327859	1.24684	up	--
NEG_t54	3,7,8-trihydroxy-3-methyl-10-oxo-1,4-dihydropyrano[4,3-b]chromene-9-carboxylic acid	Others	Other	175.783	227.513	208.365	20.047	22.8138	47.0758	203.887	29.9789	0.147037	-2.76575	0.00166884	1.23681	down	--
NEG_t55	Aldotetraouronic acid	Sugars And Alcohols	Oligosaccharides	409.936	422.514	429.792	234.838	249.488	308.864	420.747	264.397	0.628397	-0.670251	0.0156028	1.20846	down	ABC transporters(ko02010)
NEG_t56	Jolkinol A	Terpenoids	Diterpene	1116.98	1002.69	1007.83	1667.47	1529.77	1531.1	1042.5	1576.11	1.51186	0.596322	0.000990017	1.23161	up	--
NEG_t58	AminoDHQ	Others	Other	318.208	320.612	339.514	22.1225	14.0355	23.827	326.111	19.995	0.0613134	-4.02765	5.89032e-05	1.25978	down	--
NEG_t59	SUCCINATE	Organic Acid	Carboxylic Acids	6452.2	6642.67	6521.9	13152.7	12275	11221.1	6538.93	12216.3	1.86824	0.901678	0.00900991	1.23732	up	Propanoate metabolism(ko00640);;Phenylalanine metabolism(ko00360);;Tyrosine metabolism(ko00350);;Sulfur metabolism(ko00920);;Glyoxylate and dicarboxylate metabolism(ko00630);;Nicotinate and nicotinamide metabolism(ko00760);;Oxidative phosphorylation(ko00190);;Pyruvate metabolism(ko00620);;Citrate cycle (TCA cycle)(ko00020);;Lysine degradation(ko00310);;Alanine, aspartate and glutamate metabolism(…
NEG_t6	2-Caffeoyl-L-tartaric acid (Caftaric acid)	Polyphenols	Phenolic Acids	39345.1	34344.1	36182.3	46841.9	46673.9	47198.1	36623.8	46904.6	1.28071	0.356948	0.018667	1.21274	up	--
NEG_t60	3-Hydroxy-4H-pyran-4-one	Organic Acid	Other	3122.8	3292.32	3194.68	6580.39	6033.9	5481.42	3203.26	6031.9	1.88305	0.91307	0.0109146	1.22998	up	--
NEG_t61	Prosapogenin CP4	Terpenoids	Triterpenoids	115.299	97.1672	120.334	684.401	670.067	718.06	110.933	690.843	6.22754	2.63866	5.54424e-05	1.25934	up	--
NEG_t62	dTDP-4-amino-2,3,4,6-tetradeoxy-D-glucose	Nucleosides	Pyrimidine Nucleotide	96.1618	73.5088	83.7606	39.4399	42.8698	37.5751	84.4771	39.9616	0.473047	-1.07995	0.0167547	1.20725	down	Polyketide sugar unit biosynthesis(ko00523)
NEG_t64	Dregeoside Da1	Steroids	Other	83.8982	70.5259	64.5065	95.3895	89.1699	102.014	72.9769	95.5246	1.30897	0.388434	0.0375616	1.07912	up	--
NEG_t65	Capryloylglycine	Amino acids	Other	254.281	242.253	238.189	363.26	422.27	419.704	244.908	401.745	1.64039	0.71404	0.0110099	1.2226	up	--
NEG_t66	Lauryl sulfate	Lipid	Fatty Alcohol	9403.63	9108.31	9144	21443.4	19744.7	19458.8	9218.65	20215.7	2.19291	1.13285	0.00264626	1.25316	up	--
NEG_t67	Flavonol base + 4O, O-Hex, O-MalonylHex	Flavonoids	Other	615.299	535.088	568.156	9.21525	28.051	29.0581	572.848	22.1081	0.0385933	-4.6955	0.000912233	1.25641	down	--
NEG_t68	Peonidin-3-O-glucoside	Flavonoids	Anthocyanins	3357.94	3292.1	3209.01	2.43549e-05	2.43549e-05	2.43549e-05	3286.35	2.43549e-05	7.41091e-09	-27.0077	0.000171846	1.26078	down	Anthocyanin biosynthesis(ko00942)
NEG_t69	[(2R,3S,4S,5R,6S)-3,4,5-trihydroxy-6-[(2S,3R,4S,5S,6R)-3,4,5-trihydroxy-6-(hydroxymethyl)oxan-2-yl]oxyoxan-2-yl]methyl 8-methylnonanoate	Lipid	Glycolipids	642.431	613.424	614.734	37.462	29.4127	39.4549	623.53	35.4432	0.0568429	-4.13688	7.03328e-05	1.2605	down	--
NEG_t7	Gingerglycolipid A	Lipid	Glycerol Ester	153.527	135.391	147.234	677.658	714.154	719.423	145.384	703.745	4.8406	2.27519	9.9084e-05	1.25959	up	--
NEG_t70	Man3GlcNAc2	Sugars And Alcohols	Oligosaccharides	922.349	848.975	895.061	144.847	159.219	137.972	888.795	147.346	0.165782	-2.59264	0.000349501	1.25896	down	--
NEG_t71	Catechin 3-rhamnoside	Flavonoids	Other	440.684	411.055	444.697	882.105	864.666	684.73	432.146	810.501	1.87553	0.907296	0.0240699	1.19475	up	--
NEG_t72	Streptomycin 6-phosphate	Sugars And Alcohols	Polyol	1601.55	1469.48	1492.66	21697.4	21274.5	18968.1	1521.23	20646.7	13.5724	3.7626	0.00192109	1.25629	up	--
NEG_t73	Ikarisoside F	Flavonoids	Other	1298.21	1341.42	1297.87	4165.06	3914.98	3474.56	1312.5	3851.54	2.93451	1.55312	0.0060533	1.24553	up	--
NEG_t74	10-Acetyl-trichoderonic-acid	Terpenoids	Terpene Lactones	1.40577	0.854132	1.89963	71.3742	77.0138	61.0467	1.38651	69.8116	50.3506	5.65394	0.0044996	1.24954	up	--
NEG_t76	O-Carbamoyl-deacetylcephalosporin C	Amino acids	Peptide	26.06	13.0341	18.1129	32.2896	48.3815	34.0726	19.069	38.2479	2.00576	1.00415	0.0433425	1.05151	up	Penicillin and cephalosporin biosynthesis(ko00311)
NEG_t77	Plumieride	Terpenoids	Iridoid	2385.8	2287.13	2233.18	743.452	805.313	756.676	2302.04	768.48	0.333826	-1.58283	0.000155704	1.2587	down	--
NEG_t78	6'-O-Cinnamoyl-8-epikingisidic acid	Terpenoids	Iridoid	5338.21	5047.52	4890.76	8968.22	8495.65	8370.92	5092.16	8611.6	1.69115	0.758002	0.000179446	1.25117	up	--
NEG_t79	Alternanthin	Flavonoids	Other	234.303	204.535	225.209	290.346	288.968	286.666	221.349	288.66	1.3041	0.383049	0.0155904	1.21954	up	--
NEG_t8	Notoginsenoside T5	Terpenoids	Triterpenoids	1680.02	1830.32	1570.94	6085.65	5730.69	6367.58	1693.76	6061.3	3.57861	1.8394	0.0004526	1.25606	up	--
NEG_t9	4-Fluoromuconolactone	Organic Acid	Carboxylic Acids	1358.51	1554.36	1548.64	1142.39	966.832	1098.27	1487.17	1069.16	0.718924	-0.476089	0.00813054	1.1718	down	--
POS_t10	Fupenzic acid	Terpenoids	Triterpenoids	464.211	483.589	453.215	332.431	354.264	356.871	467.005	347.855	0.744864	-0.424951	0.000590058	1.23723	down	--
POS_t11	Ganoderic acid I	Terpenoids	Triterpenoids	620.766	641.957	624.126	257.538	295.167	268.881	628.95	273.862	0.435428	-1.19949	5.9673e-05	1.25791	down	--
POS_t12	4-Hydroxysphinganine	Lipid	Sphingolipid	5396.75	5732.05	5625.71	4844.94	5082.66	4982.76	5584.84	4970.12	0.889931	-0.168235	0.00941863	1.17425	down	Sphingolipid metabolism(ko00600)
POS_t14	Evocarpine	Alkaloids	Tryptophan Alkaloids	3.2005	14.0237	7.78679	158.323	149.432	138.97	8.337	148.908	17.8611	4.15875	0.000151784	1.25603	up	--
POS_t15	AAL Toxin TB2	Alkaloids	Other	4307.16	4457.8	4186.56	1542.7	1533.29	1361.54	4317.18	1479.18	0.342626	-1.5453	1.65814e-05	1.2582	down	--
POS_t16	Pyrenocin C putative	Others	Other	2.43549e-05	2.43549e-05	2.43549e-05	152.227	151.558	132.653	2.43549e-05	145.479	5.97332e+06	22.5101	0.00193934	1.25635	up	--
POS_t17	26-Deoxycimicifugoside	Terpenoids	Triterpenoids	758.858	632.3	782.308	2042.33	2146.82	2196.05	724.488	2128.4	2.93779	1.55473	2.73404e-05	1.25582	up	--
POS_t18	Evofolin C	Phenylpropanoids	Other	270.681	297.08	273.816	31.9786	24.4893	26.2926	280.526	27.5868	0.0983397	-3.34608	0.000530247	1.25828	down	--
POS_t19	Cordifolioside A	Terpenoids	Monoterpenoid	17.8716	24.4138	20.1337	136.545	141.465	142.213	20.8063	140.074	6.73228	2.7511	1.47264e-06	1.26001	up	--
POS_t2	Gentamicin A	Others	Glycosides	242.514	230.931	229.88	1.44931	5.42687	3.37394	234.442	3.4167	0.0145738	-6.10048	0.00011518	1.26038	down	Neomycin, kanamycin and gentamicin biosynthesis(ko00524)
POS_t20	Proscillaridin A	Steroids	Glycosides	808.789	846.968	818.755	3.68256	11.8492	7.82716	824.838	7.78631	0.00943981	-6.72703	0.000111343	1.26071	down	--
POS_t21	NCGC00169456-02_C21H38O10_(1R,2R,4aS,5S,8S,8aR)-5,8-Dihydroxy-4a-(hydroxymethyl)-2-(2-hydroxy-2-propanyl)-8-methyldecahydro-1-naphthalenyl beta-D-glucopyranoside	Terpenoids	Terpene Glycoside	7135.38	7391.13	7048.29	54.8006	49.4929	56.4243	7191.6	53.5726	0.00744933	-7.06867	0.000206537	1.26069	down	--
POS_t22	Kamebanin	Terpenoids	Diterpene	2707.93	2933.97	2723.32	107.333	121.65	117.33	2788.4	115.438	0.0413992	-4.59425	0.000716741	1.25934	down	--
POS_t23	3,5-Diprenyl-4-hydroxybenzaldehyde	Polyphenols	Other	10931	11341	10247.7	8637.07	8737.97	8287.83	10839.9	8554.29	0.789149	-0.34163	0.0096921	1.20676	down	--
POS_t24	N-Fructosyl isoleucine	Amino acids	Other	320.999	308.984	272.448	166.988	155.601	160.578	300.81	161.056	0.535406	-0.901295	0.00819694	1.23313	down	--
POS_t26	Tryptophan 2-C-mannoside	Sugars And Alcohols	Glycosides	1013.8	1264.87	1123.71	43.0591	30.6162	51.2213	1134.13	41.6322	0.0367085	-4.76774	0.0041839	1.25013	down	--
POS_t27	20,21-Diprenylterpendole J	Others	Other	167.058	149.854	159.141	200.73	182.291	187.926	158.684	190.316	1.19934	0.262237	0.0130294	1.14301	up	--
POS_t28	LysoPC(P-18:1(9Z)/0:0)	Lipid	Glycerophospholipids	433.098	425.074	465.784	295.2	275.735	255.173	441.319	275.369	0.623969	-0.680454	0.000632008	1.23565	down	--
POS_t29	26-Nor-8-oxo-alpha-onocerin	Terpenoids	Triterpenoids	2736.42	3118.12	2604.48	1428.78	1989.53	2039.11	2819.67	1819.14	0.645161	-0.632269	0.0176758	1.12907	down	--
POS_t30	13-hydroxy-6-(1-hydroxyethyl)-3-(hydroxymethyl)-12,14-dimethyl-15-nonyl-9-propan-2-yl-1-oxa-4,7,10-triazacyclopentadecane-2,5,8,11-tetrone	Amino acids	Peptide	256.592	208.985	248.782	117.311	146.242	163.315	238.12	142.289	0.597555	-0.742857	0.00879662	1.16454	down	--
POS_t31	Sphingosyl-phosphocholine	Lipid	Other	47.2173	45.5926	45.9506	20.6538	27.8129	32.3981	46.2535	26.9549	0.582765	-0.779014	0.027866	1.18756	down	Sphingolipid metabolism(ko00600)
POS_t32	25(R)-Hydroxyprotopanaxadiol	Terpenoids	Triterpenoids	756.381	709.5	728.959	640.684	644.994	659.148	731.613	648.276	0.886091	-0.174474	0.0150073	1.1894	down	--
POS_t34	Arachidoyl Ethanolamide	Lipid	Fatty Acyls	10325.7	10462.8	10065.8	11001.8	10898.4	10917.4	10284.8	10939.2	1.06363	0.0889956	0.0237093	1.18352	up	--
POS_t35	Digalacturonate	Organic Acid	Carboxylic Acids	4940.22	4729.88	4695.67	16979.3	17088.6	17869.3	4788.59	17312.4	3.61534	1.85413	0.00021682	1.25988	up	Pentose and glucuronate interconversions(ko00040);;ABC transporters(ko02010)
POS_t38	PC(18:0e/8-HETE)	Lipid	Glycerophospholipids	1402.53	1311.84	1265.54	2161.25	2244.18	1691.66	1326.64	2032.36	1.53196	0.61538	0.0481821	1.12779	up	--
POS_t4	Rakicidin B	Amino acids	Peptide	15.1263	7.22589	12.7591	24.3191	34.2381	40.2204	11.7038	32.9259	2.81327	1.49225	0.0272283	1.13267	up	--
POS_t41	15-Deoxoeucosterol	Terpenoids	Triterpenoids	690.192	510.986	508.809	1899.87	1888.23	1408.33	569.996	1732.14	3.03887	1.60354	0.0110962	1.20897	up	--
POS_t44	Methyl lycernuate A	Terpenoids	Triterpenoids	375.76	401.462	396.744	282.869	316.986	268.623	391.322	289.493	0.739782	-0.434829	0.00753639	1.20073	down	--
POS_t47	Surfactin D	Amino acids	Peptide	887.382	864.276	876.941	451.456	392.683	347.005	876.2	397.048	0.453148	-1.14195	0.00277593	1.2508	down	--
POS_t48	3-Hexaprenyl-4-hydroxybenzoate	Organic Acid	Carboxylic Acids	8701.71	9246.39	8791.43	7872.86	8162.95	7865.37	8913.17	7967.06	0.893852	-0.161892	0.0142421	1.16605	down	--
POS_t5	3-Indoleacrylic acid	Alkaloids	Indole Alkaloids	33777.7	36061.5	32712.3	6149.67	6015.95	6253.95	34183.9	6139.86	0.179613	-2.47704	0.00118129	1.25807	down	--
POS_t52	Makisterone A 20,22-monoacetonide	Steroids	Other	836.986	838.272	801.761	1036.73	1060.79	1049.63	825.673	1049.05	1.27054	0.345443	0.000348008	1.25169	up	--
POS_t53	Gentamicin C1	Sugars And Alcohols	Polyol	308.387	306.987	305.594	291.992	278.699	279.776	306.99	283.489	0.923448	-0.114897	0.027841	1.18301	down	Neomycin, kanamycin and gentamicin biosynthesis(ko00524)
POS_t54	3-Methylcytidine	Nucleosides	Glycosides	504.716	507.751	488.541	2500.74	2543.29	2645.57	500.336	2563.2	5.12295	2.35698	0.000345692	1.26011	up	--
POS_t55	2-Amino-1,3-eicosanediol	Sugars And Alcohols	Other	63454.9	64689.2	61640.4	59137.4	57462.5	56079.8	63261.5	57559.9	0.909872	-0.136265	0.0103614	1.15471	down	--
POS_t56	5a,11a-Dehydrooxytetracycline	Ketones, Aldehydes, Acids	Polyketide	3901.82	4049.86	3750.84	2.43549e-05	2.49599	1.89754	3900.84	1.46452	0.000375437	-11.3791	0.000489259	1.25997	down	--
POS_t57	NCGC00381429-01_C12H13NO3_1H-Indole-3-propanoic acid, alpha-hydroxy-beta-methyl-	Others	Other	3434.09	3497.01	3352.13	168.221	144.471	115.49	3427.74	142.727	0.0416389	-4.58592	2.88917e-05	1.26075	down	--
POS_t58	5'''-O-Feruloyl complanatoside B	Flavonoids	Other	4288.65	4510.87	4257.34	2.43549e-05	2.43549e-05	2.43549e-05	4352.29	2.43549e-05	5.59588e-09	-27.413	0.000336065	1.26037	down	--
POS_t59	N-gamma-Glutamylglutamine	Amino acids	Other	1501.14	1634.97	1492.93	4972.85	4568.93	4485.08	1543.02	4675.62	3.03019	1.59941	0.00107859	1.25494	up	--
POS_t60	D-Erythronolactone	Organic Acid	Other	391.446	428.624	400.315	1205.28	1183.11	1126.31	406.795	1171.57	2.87999	1.52607	0.000121646	1.25832	up	--
POS_t63	6,9,10-Trihydroxy-7-megastigmen-3-one	Terpenoids	Sesquiterpenoid	785.082	823.754	735.848	208.559	197.018	190.918	781.561	198.831	0.254403	-1.97481	0.00132334	1.25621	down	--
POS_t65	Tetracycline	Sugars And Alcohols	Tertiary Alcohol	220.043	197.282	180.608	341.397	358.741	317.491	199.311	339.21	1.70191	0.767159	0.00108051	1.22742	up	--
POS_t66	5-Hydroxymethylcytidine	Nucleosides	Glycosides	24188.5	24478.8	23119.7	26921.6	27197.2	26725.3	23929	26948	1.12617	0.171418	0.0117017	1.21196	up	--
POS_t67	4-Hydroxy-11,12,13-trinor-5-eudesmen-7-one	Terpenoids	Sesquiterpenoid	239.92	241.987	229.198	149.178	154.338	148.173	237.035	150.563	0.635193	-0.654734	0.000368862	1.25471	down	--
POS_t68	N-Hydroxy-L-valine	Amino acids	Alpha Amino Acids	1718.74	1865.02	1656.13	1232.71	1206.14	1108.57	1746.63	1182.47	0.677003	-0.562767	0.00309758	1.22144	down	Cyanoamino acid metabolism(ko00460)
POS_t69	3'-Sialyllactose	Sugars And Alcohols	Other	344.364	395.602	353.869	168.839	148.923	157.345	364.612	158.369	0.434349	-1.20307	0.00253774	1.24484	down	--
POS_t7	Chitobiose	Sugars And Alcohols	Disaccharide	23.5817	7.43014	10.5854	928.953	665.964	676.647	13.8658	757.188	54.6085	5.77105	0.0128847	1.22878	up	ABC transporters(ko02010);;Amino sugar and nucleotide sugar metabolism(ko00520)
POS_t71	Oleoyl sarcosine	Organic Acid	Carboxylic Acids	63.4112	59.1391	63.4743	976.533	936.431	880.011	62.0082	930.991	15.014	3.90824	0.00100912	1.25862	up	--
POS_t72	Trihexosylceramide (d18:1/18:0)	Lipid	Sphingolipid	188.836	157.613	180.425	146.958	142.509	132.619	175.624	140.695	0.801115	-0.319919	0.0470059	1.0879	down	--
POS_t73	[6-hydroxy-1,1,4a,6-tetramethyl-5-[(2-oxochromen-7-yl)oxymethyl]-3,4,5,7,8,8a-hexahydro-2H-naphthalen-2-yl] acetate	Coumarins	Other	137.656	123.865	138.439	42.9293	39.7926	59.6876	133.32	47.4699	0.35606	-1.48981	0.000541877	1.24103	down	--
POS_t75	Deacylgymnemic acid	Terpenoids	Triterpenoids	122.427	100.242	84.6332	144.698	151.212	154.387	102.434	150.099	1.46533	0.551224	0.0416416	1.13922	up	--
POS_t76	beta-Hydroxymyristic acid	Lipid	Fatty Acids	8132.56	8671.24	8053.89	12556	12162.2	11702.9	8285.9	12140.4	1.46518	0.551082	0.000342389	1.2449	up	--
POS_t77	Decuroside I	Coumarins	Other	480065	507112	443011	254.41	244.859	245.284	476729	248.185	0.000520598	-10.9075	0.00151697	1.25737	down	--
POS_t78	Lamivudine	Nucleosides	Deoxyribonucleosides	1677.73	1693.36	1464.08	106.208	17.405	7.99305	1611.72	43.8685	0.0272184	-5.19927	0.000558815	1.2546	down	--
POS_t79	Andinermal C	Flavonoids	Isoflavones	1485.51	1786.31	1658.31	2.43549e-05	2.43549e-05	2.43549e-05	1643.37	2.43549e-05	1.482e-08	-26.0079	0.00280072	1.2542	down	--
POS_t8	LysoPC(P-18:0/0:0)	Lipid	Glycerophospholipids	4004.16	4032.38	4145.33	4870.35	4728.45	4429.07	4060.62	4675.96	1.15154	0.203561	0.0316699	1.1521	up	--
POS_t80	Cyclohexanecarboxylate	Organic Acid	Carboxylic Acids	105.508	99.9658	89.6126	31.522	30.1118	27.55	98.362	29.728	0.30223	-1.72628	0.00297392	1.24899	down	--
POS_t9	(R)-(+)-N-(2,4-Dihydroxy-3,3-dimethyl-1-oxobutyl)-beta-alanine	Vitamins	Vitamin B Complex	3031.11	3423.61	3025.47	692.031	711.012	664.522	3160.06	689.189	0.218093	-2.19698	0.00260211	1.25401	down	Pantothenate and CoA biosynthesis(ko00770);;beta-Alanine metabolism(ko00410)

## Sheet: Table_S3
Table S3 DEGs identified between WT and MT peels of Vitis vinifera Zaoheibao.
#ID	WT-1_Count	WT-2_Count	WT-3_Count	MT-1_Count	MT-2_Count	MT-3_Count	WT-1_FPKM	WT-2_FPKM	WT-3_FPKM	MT-1_FPKM	MT-2_FPKM	MT-3_FPKM	FDR	log2FC	regulated	COG_class	COG_class_annotation	GO_annotation	KEGG_annotation	KEGG_pathway_annotation	KOG_class	KOG_class_annotation	Pfam_annotation	Swiss-Prot_annotation	eggNOG_class	eggNOG_class_annotation	NR_annotation
NewGene_41	72	55	58	998	948	1009	0.748239	0.535171	0.64948	10.8231	10.3257	10.5469	5.93317e-174	3.99196	up	[E]	Amino acid transport and metabolism	Cellular Component: cytoplasm (GO:0005737);; Biological Process: L-phenylalanine catabolic process (GO:0006559);; Biological Process: cinnamic acid biosynthetic process (GO:0009800);; Molecular Function: ammonia-lyase activity (GO:0016841);; Molecular Function: phenylalanine ammonia-lyase activity (GO:0045548);;	K10775|0.0|vvi:100266593|K10775 phenylalanine ammonia-lyase [EC:4.3.1.24] | (RefSeq) phenylalanine ammonia-lyase	Phenylalanine metabolism (ko00360);; Phenylpropanoid biosynthesis (ko00940)	[Q]	Secondary metabolites biosynthesis, transport and catabolism	Aromatic amino acid lyase	Phenylalanine ammonia-lyase OS=Camellia sinensis OX=4442 GN=PAL PE=2 SV=1	Q	Secondary metabolites biosynthesis, transport and catabolism	PREDICTED: phenylalanine ammonia-lyase [Vitis vinifera]
gene_Vitvi16g00554	229	223	196	34	61	46	3.07349	2.90425	2.85667	0.467929	0.855006	0.614058	3.62039e-21	-2.20283	down	--	--	--	K00599|0.0e+00|vvi:100260809|K00599 methyltransferase-like protein 6 [EC:2.1.1.-] | (RefSeq) uncharacterized LOC100260809	--	[R]	General function prediction only	Methyltransferase domain	--	S	Function unknown	PREDICTED: uncharacterized protein LOC100260809 [Vitis vinifera]
NewGene_219	28	31	23	63	54	78	1.15557	1.28103	1.04498	2.79578	2.38264	3.30869	0.000460475	1.24225	up	--	--	Molecular Function: protein kinase activity (GO:0004672);; Molecular Function: ATP binding (GO:0005524);; Molecular Function: polysaccharide binding (GO:0030247);;	K00103|1.33e-33|pop:112323644|K00103 L-gulonolactone oxidase [EC:1.1.3.8] | (RefSeq) probable L-gulonolactone oxidase 6	Ascorbate and aldarate metabolism (ko00053)	--	--	Wall-associated receptor kinase galacturonan-binding	--	T	Signal transduction mechanisms	Rust resistance kinase Lr10 [Vitis vinifera]
gene_Vitvi03g00149	15	21	13	75	83	95	0.408608	0.566189	0.381768	2.19365	2.46034	2.66571	8.19553e-11	2.36353	up	--	--	Biological Process: biological_process (GO:0008150);; Biological Process: regulation of smoothened signaling pathway (GO:0008589);; Biological Process: regulation of signal transduction (GO:0009966);; Biological Process: negative regulation of signal transduction (GO:0009968);; Biological Process: regulation of cell communication (GO:0010646);; Biological Process: negative regulation of cell comm…	K19042|2.4e-148|vvi:100262284|K19042 E3 ubiquitin-protein ligase BOI and related proteins [EC:2.3.2.27] | (RefSeq) probable BOI-related E3 ubiquitin-protein ligase 2	--	[O]	Posttranslational modification, protein turnover, chaperones	Zinc finger, C3HC4 type (RING finger)	--	O	Posttranslational modification, protein turnover, chaperones	PREDICTED: probable BOI-related E3 ubiquitin-protein ligase 2 [Vitis vinifera]
gene_Vitvi13g01853	295	299	284	121	120	173	4.00579	3.9377	4.17523	1.7025	1.70527	2.33533	1.30737e-10	-1.0962	down	[G]	Carbohydrate transport and metabolism	Molecular Function: beta-N-acetylhexosaminidase activity (GO:0004563);; Biological Process: carbohydrate metabolic process (GO:0005975);; Molecular Function: N-acetyl-beta-D-galactosaminidase activity (GO:0102148);;	K12373|0.0e+00|vvi:100240836|K12373 hexosaminidase [EC:3.2.1.52] | (RefSeq) beta-hexosaminidase 2	Other glycan degradation (ko00511);; Various types of N-glycan biosynthesis (ko00513);; Amino sugar and nucleotide sugar metabolism (ko00520);; Glycosaminoglycan degradation (ko00531);; Glycosphingolipid biosynthesis - globo and isoglobo series (ko00603);; Glycosphingolipid biosynthesis - ganglio series (ko00604)	[G]	Carbohydrate transport and metabolism	Glycosyl hydrolase family 20, catalytic domain	Beta-hexosaminidase 2 OS=Arabidopsis thaliana OX=3702 GN=HEXO2 PE=1 SV=1	G	Carbohydrate transport and metabolism	PREDICTED: beta-hexosaminidase 2 [Vitis vinifera]
gene_Vitvi06g01830	1797	2058	1573	799	840	914	43.9513	48.9248	41.6893	20.3471	21.5124	22.281	1.11265e-44	-1.09203	down	--	--	Molecular Function: molecular_function (GO:0003674);; Molecular Function: binding (GO:0005488);; Cellular Component: cellular_component (GO:0005575);; Cellular Component: obsolete cell (GO:0005623);; Cellular Component: plasma membrane (GO:0005886);; Biological Process: transport (GO:0006810);; Biological Process: lipid transport (GO:0006869);; Biological Process: multicellular organism developme…	--	--	--	--	Probable lipid transfer	Xylogen-like protein 11 OS=Arabidopsis thaliana OX=3702 GN=XYP11 PE=2 SV=2	S	Function unknown	PREDICTED: non-specific lipid transfer protein GPI-anchored 2-like isoform X1 [Vitis vinifera]
gene_Vitvi17g00127	0	0	0	37	39	40	0	0	0	1.38075	1.44769	1.42232	3.09004e-09	7.70875	up	[F]	Nucleotide transport and metabolism	Biological Process: nucleoside metabolic process (GO:0009116);;	K00876|7.4e-92|vvi:100257659|K00876 uridine kinase [EC:2.7.1.48] | (RefSeq) uridine kinase-like protein 1, chloroplastic	Pyrimidine metabolism (ko00240)	[TZ]	Signal transduction mechanisms;; Cytoskeleton	Uracil phosphoribosyltransferase	Uridine kinase-like protein 1, chloroplastic OS=Arabidopsis thaliana OX=3702 GN=UKL1 PE=1 SV=1	F	Nucleotide transport and metabolism	unnamed protein product, partial [Vitis vinifera]
gene_Vitvi12g02456	5	4	8	311	339	351	0.368507	0.317871	0.634392	26.9674	29.611	29.1383	1.92262e-51	5.87196	up	--	--	--	--	--	--	--	Wound-induced protein	--	--	--	PREDICTED: uncharacterized protein LOC100264828 [Vitis vinifera]
gene_Vitvi05g01495	656	746	719	310	364	362	8.0893	8.92271	9.43333	3.90757	4.61642	4.52013	4.83073e-20	-1.04238	down	--	--	--	--	--	--	--	--	--	S	Function unknown	PREDICTED: uncharacterized protein LOC100261223 isoform X1 [Vitis vinifera]
gene_Vitvi01g00340	165	183	128	390	377	372	1.70668	1.27042	1.36955	4.01378	4.63477	2.65597	7.93217e-17	1.25819	up	[I]	Lipid transport and metabolism	Biological Process: phospholipid metabolic process (GO:0006644);; Molecular Function: phosphatidate phosphatase activity (GO:0008195);; Cellular Component: integral component of membrane (GO:0016021);;	K18693|2.1e-188|vvi:100259291|K18693 diacylglycerol diphosphate phosphatase / phosphatidate phosphatase [EC:3.1.3.81 3.1.3.4] | (RefSeq) lipid phosphate phosphatase 2	Glycerolipid metabolism (ko00561);; Glycerophospholipid metabolism (ko00564)	[I]	Lipid transport and metabolism	PAP2 superfamily	Lipid phosphate phosphatase 2 OS=Arabidopsis thaliana OX=3702 GN=LPP2 PE=2 SV=1	I	Lipid transport and metabolism	PREDICTED: lipid phosphate phosphatase 2 [Vitis vinifera]
gene_Vitvi13g02012	214	184	211	1635	1583	1626	11.095	9.28406	11.8721	88.408	86.113	84.2842	1.49568e-212	2.98463	up	--	--	--	--	--	--	--	--	--	--	--	unnamed protein product, partial [Vitis vinifera]
gene_Vitvi14g01499	88	77	74	335	401	342	2.0166	1.70114	1.8281	8.01049	9.66683	7.8422	1.60852e-34	2.17055	up	--	--	Molecular Function: DNA binding (GO:0003677);; Cellular Component: nucleus (GO:0005634);; Biological Process: regulation of transcription, DNA-templated (GO:0006355);;	K00521|7.3e-21|cmos:111447866|K00521 ferric-chelate reductase [EC:1.16.1.7] | (RefSeq) ferric reduction oxidase 7, chloroplastic-like	--	--	--	No apical meristem (NAM) protein	NAC domain-containing protein 83 OS=Arabidopsis thaliana OX=3702 GN=NAC083 PE=1 SV=1	K	Transcription	PREDICTED: NAC domain-containing protein 83 [Vitis vinifera]
gene_Vitvi10g01931	490	522	530	1523	1421	1559	9.09189	9.40926	10.6483	29.4228	27.6281	28.8735	1.57596e-78	1.53734	up	--	--	Cellular Component: integral component of membrane (GO:0016021);;	--	--	--	--	--	--	S	Function unknown	PREDICTED: uncharacterized protein LOC104880535 [Vitis vinifera]
gene_Vitvi10g00306	91	104	132	241	235	277	1.12878	1.25145	1.78254	3.12784	3.07213	3.44493	1.26258e-09	1.18726	up	--	--	Molecular Function: zinc ion binding (GO:0008270);; Biological Process: RNA modification (GO:0009451);; Cellular Component: intracellular membrane-bounded organelle (GO:0043231);;	K22262|5.9e-105|qsu:112034235|K22262 WD repeat and FYVE domain-containing protein 3 | (RefSeq) protein SPIRRIG	--	[R]	General function prediction only	PPR repeat	Pentatricopeptide repeat-containing protein At3g24000, mitochondrial OS=Arabidopsis thaliana OX=3702 GN=PCMP-H87 PE=3 SV=1	S	Function unknown	PREDICTED: pentatricopeptide repeat-containing protein At3g24000, mitochondrial [Vitis vinifera]
gene_Vitvi14g01311	541	516	571	170	201	214	3.4906	3.23531	3.99393	1.13609	1.35887	1.3725	2.79567e-28	-1.48764	down	[K]	Transcription	Molecular Function: DNA binding (GO:0003677);; Molecular Function: DNA-directed 5'-3' RNA polymerase activity (GO:0003899);; Biological Process: mitochondrial transcription (GO:0006390);; Cellular Component: mitochondrial DNA-directed RNA polymerase complex (GO:0034245);;	K10908|0.0e+00|vvi:100266898|K10908 DNA-directed RNA polymerase, mitochondrial [EC:2.7.7.6] | (RefSeq) DNA-directed RNA polymerase 2, chloroplastic/mitochondrial	--	[KL]	Transcription;; Replication, recombination and repair	DNA-dependent RNA polymerase	DNA-directed RNA polymerase 2, chloroplastic/mitochondrial OS=Nicotiana sylvestris OX=4096 GN=RPOT2 PE=2 SV=2	K	Transcription	PREDICTED: DNA-directed RNA polymerase 2, chloroplastic/mitochondrial [Vitis vinifera]
gene_Vitvi17g00974	4650	4919	4699	11707	11385	11853	69.8848	71.7928	76.5062	183.043	179.15	177.606	3.33044e-237	1.28515	up	[O]	Posttranslational modification, protein turnover, chaperones	Cellular Component: cytoplasm (GO:0005737);; Molecular Function: peptide-methionine (S)-S-oxide reductase activity (GO:0008113);; Biological Process: cellular response to oxidative stress (GO:0034599);; Molecular Function: L-methionine-(S)-S-oxide reductase activity (GO:0036456);;	K07304|1.7e-110|vvi:100255310|K07304 peptide-methionine (S)-S-oxide reductase [EC:1.8.4.11] | (RefSeq) peptide methionine sulfoxide reductase	--	[O]	Posttranslational modification, protein turnover, chaperones	Peptide methionine sulfoxide reductase	Peptide methionine sulfoxide reductase (Fragment) OS=Solanum lycopersicum OX=4081 GN=E4 PE=3 SV=1	O	Posttranslational modification, protein turnover, chaperones	PREDICTED: peptide methionine sulfoxide reductase [Vitis vinifera]
gene_Vitvi16g02059	49950	50203	46120	5984	6144	6611	759.474	741.297	759.668	94.6449	97.7931	100.22	0	-2.9711	down	--	--	Biological Process: metal ion transport (GO:0030001);; Molecular Function: metal ion binding (GO:0046872);;	K22763|4.5e-07|peq:110038247|K22763 deubiquitinase DESI2 [EC:3.4.19.12] | (RefSeq) LOW QUALITY PROTEIN: uncharacterized protein LOC110038247	--	[P]	Inorganic ion transport and metabolism	Heavy-metal-associated domain	Heavy metal-associated isoprenylated plant protein 9 OS=Arabidopsis thaliana OX=3702 GN=HIPP09 PE=2 SV=1	P	Inorganic ion transport and metabolism	PREDICTED: heavy metal-associated isoprenylated plant protein 9 [Vitis vinifera]
gene_Vitvi11g00317	22	21	26	88	86	107	0.294933	0.27422	0.368412	1.22869	1.19945	1.43236	6.98153e-10	2.01286	up	--	--	--	--	--	--	--	--	--	S	Function unknown	PREDICTED: probable protein ABIL5 [Vitis vinifera]
gene_Vitvi08g04000	1261	1298	1240	602	618	679	19.5545	19.5441	20.8293	9.70024	10.0193	10.4903	7.84919e-38	-1.00839	down	[J]	Translation, ribosomal structure and biogenesis	Molecular Function: serine-tRNA ligase activity (GO:0004828);; Molecular Function: ATP binding (GO:0005524);; Biological Process: seryl-tRNA aminoacylation (GO:0006434);;	K01875|7.4e-308|vvi:100261676|K01875 seryl-tRNA synthetase [EC:6.1.1.11] | (RefSeq) serine--tRNA ligase, chloroplastic/mitochondrial	Aminoacyl-tRNA biosynthesis (ko00970)	[J]	Translation, ribosomal structure and biogenesis	tRNA synthetase class II core domain (G, H, P, S and T)	Serine--tRNA ligase, chloroplastic/mitochondrial OS=Arabidopsis thaliana OX=3702 GN=OVA7 PE=2 SV=1	J	Translation, ribosomal structure and biogenesis	PREDICTED: serine--tRNA ligase, chloroplastic/mitochondrial [Vitis vinifera]
gene_Vitvi08g01097	70	40	51	20	22	24	0.712728	0.401511	0.588045	0.208627	0.22823	0.249849	0.00138006	-1.29364	down	--	--	Biological Process: metal ion transport (GO:0030001);; Molecular Function: metal ion binding (GO:0046872);;	--	--	[P]	Inorganic ion transport and metabolism	--	Protein SODIUM POTASSIUM ROOT DEFECTIVE 1 OS=Arabidopsis thaliana OX=3702 GN=NAKR1 PE=1 SV=1	P	Inorganic ion transport and metabolism	PREDICTED: protein SODIUM POTASSIUM ROOT DEFECTIVE 3 [Vitis vinifera]
gene_Vitvi08g00117	0	0	0	110	99	151	0	0	0	2.88924	2.61918	3.81825	4.1676e-14	9.33608	up	--	--	Molecular Function: oxidoreductase activity, acting on single donors with incorporation of molecular oxygen, incorporation of two atoms of oxygen (GO:0016702);;	K23953|1.2e-160|vvi:100263913|K23953 plant cysteine oxidase [EC:1.13.11.-] | (RefSeq) plant cysteine oxidase 2	--	[S]	Function unknown	PCO_ADO	Plant cysteine oxidase 1 OS=Arabidopsis thaliana OX=3702 GN=PCO1 PE=1 SV=1	S	Function unknown	PREDICTED: plant cysteine oxidase 2 [Vitis vinifera]
gene_Vitvi09g00197	87	88	116	38	13	18	2.46674	2.44674	3.58326	1.11199	0.370976	0.505929	3.12977e-08	-2.08999	down	--	--	--	--	--	--	--	--	--	--	--	PREDICTED: uncharacterized protein LOC104880220 [Vitis vinifera]
gene_Vitvi17g00819	0	0	7	248	286	283	0	0	0.181522	7.18523	8.35868	7.87631	1.34756e-05	6.78954	up	[P]	Inorganic ion transport and metabolism	Molecular Function: carbonate dehydratase activity (GO:0004089);; Molecular Function: zinc ion binding (GO:0008270);; Biological Process: carbon utilization (GO:0015976);;	K01673|8.6e-149|vvi:104882284|K01673 carbonic anhydrase [EC:4.2.1.1] | (RefSeq) carbonic anhydrase 2	Nitrogen metabolism (ko00910)	[P]	Inorganic ion transport and metabolism	Carbonic anhydrase	Carbonic anhydrase, chloroplastic OS=Nicotiana tabacum OX=4097 PE=2 SV=1	P	Inorganic ion transport and metabolism	PREDICTED: carbonic anhydrase 2 isoform X1 [Vitis vinifera]
gene_Vitvi17g00442	3035	2708	2611	1277	1385	1384	27.3594	23.6996	25.4886	11.9636	13.0603	12.4282	4.32208e-65	-1.05127	down	--	--	Molecular Function: protein dimerization activity (GO:0046983);;	--	--	--	--	Helix-loop-helix DNA-binding domain	Transcription factor BIM1 OS=Arabidopsis thaliana OX=3702 GN=BIM1 PE=1 SV=2	K	Transcription	PREDICTED: transcription factor BIM1 [Vitis vinifera]
gene_Vitvi12g01880	1883	2054	1899	8645	8358	9478	85.9818	91.0878	93.9406	410.713	399.635	431.547	0	2.17383	up	--	--	Molecular Function: nutrient reservoir activity (GO:0045735);;	--	--	--	--	Cupin	--	S	Function unknown	unnamed protein product, partial [Vitis vinifera]
gene_Vitvi05g04566	800	818	718	326	281	341	10.9829	10.9084	10.6782	4.65336	4.03653	4.66199	8.68325e-37	-1.30747	down	[QV]	Secondary metabolites biosynthesis, transport and catabolism;; Defense mechanisms	Molecular Function: monooxygenase activity (GO:0004497);; Molecular Function: iron ion binding (GO:0005506);; Cellular Component: integral component of membrane (GO:0016021);; Molecular Function: oxidoreductase activity, acting on paired donors, with incorporation or reduction of molecular oxygen (GO:0016705);; Molecular Function: heme binding (GO:0020037);;	K20770|1.0e-155|gab:108483715|K20770 (+)-delta-cadinene 8-hydroxylase [EC:1.14.-.-] | (RefSeq) flavonoid 3'-monooxygenase-like	--	[Q]	Secondary metabolites biosynthesis, transport and catabolism	Cytochrome P450	Labd-13Z-ene-9,15,16-triol synthase, chloroplastic OS=Vitex agnus-castus OX=54477 GN=CYP76BK1 PE=1 SV=1	Q	Secondary metabolites biosynthesis, transport and catabolism	PREDICTED: cytochrome P450 76C2-like [Vitis vinifera]
gene_Vitvi17g01250	25	25	16	80	103	92	0.233337	0.223564	0.157595	0.774682	1.01097	0.858148	9.51844e-10	2.05976	up	--	--	Molecular Function: protein dimerization activity (GO:0046983);;	K14007|4.8e-24|obr:102710266|K14007 protein transport protein SEC24 | (RefSeq) protein transport protein Sec24-like At3g07100	Protein processing in endoplasmic reticulum (ko04141)	--	--	Protein of unknown function (DUF 659)	--	S	Function unknown	PREDICTED: uncharacterized protein LOC100264734 isoform X1 [Vitis vinifera]
gene_Vitvi03g00692	133	124	108	14	5	7	2.05819	1.862	1.8199	0.212477	0.072676	0.104745	4.30818e-22	-3.81422	down	--	--	Molecular Function: serine-type carboxypeptidase activity (GO:0004185);; Molecular Function: transferase activity, transferring acyl groups other than amino-acyl groups (GO:0016747);; Biological Process: secondary metabolic process (GO:0019748);;	K16296|3.3e-280|vvi:100256695|K16296 serine carboxypeptidase-like clade I [EC:3.4.16.-] | (RefSeq) serine carboxypeptidase-like 13	--	[OE]	Posttranslational modification, protein turnover, chaperones;; Amino acid transport and metabolism	Serine carboxypeptidase	Serine carboxypeptidase-like 18 OS=Arabidopsis thaliana OX=3702 GN=SCPL18 PE=2 SV=2	--	--	PREDICTED: serine carboxypeptidase-like 13 [Vitis vinifera]
gene_Vitvi08g00059	7697	7088	6502	17558	17665	18882	205.898	184.137	188.413	488.637	494.758	503.618	0	1.34062	up	[FGR]	Nucleotide transport and metabolism;; Carbohydrate transport and metabolism;; General function prediction only	Cellular Component: cytoplasm (GO:0005737);; Cellular Component: peroxisome (GO:0005777);; Cellular Component: plasma membrane (GO:0005886);; Biological Process: sulfur compound metabolic process (GO:0006790);; Biological Process: purine ribonucleotide metabolic process (GO:0009150);; Molecular Function: hydrolase activity (GO:0016787);; Molecular Function: adenylylsulfatase activity (GO:0047627)…	K13342|1.8e-12|gab:108462847|K13342 peroxin-5 | (RefSeq) uncharacterized protein LOC108462847 isoform X1	Peroxisome (ko04146)	[T]	Signal transduction mechanisms	HIT domain	Adenylylsulfatase HINT1 OS=Arabidopsis thaliana OX=3702 GN=HINT1 PE=1 SV=1	T	Signal transduction mechanisms	PREDICTED: 14 kDa zinc-binding protein [Vitis vinifera]
gene_Vitvi06g01282	179	202	135	32	44	46	1.03372	1.13478	0.843007	0.191781	0.263875	0.264262	2.20473e-16	-2.08148	down	[R]	General function prediction only	Biological Process: defense response (GO:0006952);; Molecular Function: ADP binding (GO:0043531);;	K12818|1.1e-159|mtr:MTR_0267s0070|K12818 ATP-dependent RNA helicase DHX8/PRP22 [EC:3.6.4.13] | (RefSeq) NB-ARC domain disease resistance protein, putative	Spliceosome (ko03040)	[T]	Signal transduction mechanisms	NB-ARC domain	Putative disease resistance RPP13-like protein 1 OS=Arabidopsis thaliana OX=3702 GN=RPPL1 PE=3 SV=1	T	Signal transduction mechanisms	PREDICTED: putative disease resistance RPP13-like protein 1 [Vitis vinifera]
gene_Vitvi18g02341	126	113	127	39	57	39	2.67692	2.33956	2.92394	0.848406	1.2713	0.814053	1.55781e-07	-1.44432	down	[G]	Carbohydrate transport and metabolism	Biological Process: carbohydrate metabolic process (GO:0005975);; Cellular Component: integral component of membrane (GO:0016021);; Molecular Function: mannan endo-1,4-beta-mannosidase activity (GO:0016985);;	K19355|2.2e-208|vvi:100267094|K19355 mannan endo-1,4-beta-mannosidase [EC:3.2.1.78] | (RefSeq) mannan endo-1,4-beta-mannosidase 5-like	Fructose and mannose metabolism (ko00051)	--	--	Cellulase (glycosyl hydrolase family 5)	Mannan endo-1,4-beta-mannosidase 2 OS=Solanum lycopersicum OX=4081 GN=MAN2 PE=2 SV=2	G	Carbohydrate transport and metabolism	unnamed protein product, partial [Vitis vinifera]
gene_Vitvi04g01041	1084	1149	1069	394	392	546	3.73903	4.17491	4.34487	1.35132	1.3522	2.05099	2.13659e-37	-1.32128	down	--	--	--	K13156|0.0e+00|vvi:100263926|K13156 U11/U12 small nuclear ribonucleoprotein 48 kDa protein | (RefSeq) U11/U12 small nuclear ribonucleoprotein 48 kDa protein	--	--	--	U11-48K-like CHHC zinc finger	U11/U12 small nuclear ribonucleoprotein 48 kDa protein OS=Arabidopsis thaliana OX=3702 GN=SNRNP48 PE=3 SV=1	S	Function unknown	PREDICTED: U11/U12 small nuclear ribonucleoprotein 48 kDa protein [Vitis vinifera]
gene_Vitvi15g00522	313	282	251	573	537	658	4.72302	4.13396	4.09727	9.0017	8.49128	9.91671	1.9933e-19	1.05689	up	[QV]	Secondary metabolites biosynthesis, transport and catabolism;; Defense mechanisms	Molecular Function: monooxygenase activity (GO:0004497);; Molecular Function: iron ion binding (GO:0005506);; Cellular Component: integral component of membrane (GO:0016021);; Molecular Function: oxidoreductase activity, acting on paired donors, with incorporation or reduction of molecular oxygen (GO:0016705);; Molecular Function: heme binding (GO:0020037);;	K20666|3.1e-157|pda:103702172|K20666 gibberellin 13-oxidase [EC:1.14.-.-] | (RefSeq) cytochrome P450 714B3-like	--	[QI]	Secondary metabolites biosynthesis, transport and catabolism;; Lipid transport and metabolism	Cytochrome P450	Cytochrome P450 714C2 OS=Oryza sativa subsp. japonica OX=39947 GN=CYP714C2 PE=2 SV=1	Q	Secondary metabolites biosynthesis, transport and catabolism	PREDICTED: cytochrome P450 714C2 [Vitis vinifera]
NewGene_11	116	126	200	46	58	47	0.930263	0.98187	1.75097	0.384852	0.489384	0.372225	6.01388e-08	-1.56914	down	--	--	--	--	--	--	--	DVL family	--	--	--	hypothetical protein ES332_A07G158600v1 [Gossypium tomentosum]
gene_Vitvi05g04058	219	193	163	58	58	64	15.8687	13.5825	12.7364	4.31602	4.32835	4.60875	1.01494e-14	-1.67868	down	--	--	--	--	--	--	--	--	--	--	--	hypothetical protein CK203_108363 [Vitis vinifera]
gene_Vitvi18g00233	11	3	12	101	88	85	0.144021	0.029073	0.171797	1.4035	1.23026	1.13044	3.8047e-15	3.38691	up	--		Molecular Function: transmembrane receptor protein serine/threonine kinase activity (GO:0004675);; Molecular Function: ATP binding (GO:0005524);; Cellular Component: plasma membrane (GO:0005886);; Biological Process: protein phosphorylation (GO:0006468);; Cellular Component: integral component of membrane (GO:0016021);;	K13416|3.7e-61|cmax:111499418|K13416 brassinosteroid insensitive 1-associated receptor kinase 1 [EC:2.7.10.1 2.7.11.1] | (RefSeq) BRASSINOSTEROID INSENSITIVE 1-associated receptor kinase 1-like isoform X1	MAPK signaling pathway - plant (ko04016);; Plant hormone signal transduction (ko04075);; Plant-pathogen interaction (ko04626)	[T]	Signal transduction mechanisms	Protein kinase domain	Probable receptor-like protein kinase At1g11050 OS=Arabidopsis thaliana OX=3702 GN=At1g11050 PE=2 SV=1	T	Signal transduction mechanisms	PREDICTED: probable receptor-like protein kinase At1g11050 isoform X1 [Vitis vinifera]
gene_Vitvi13g02312	73	51	53	208	177	224	0.316064	0.212693	0.24617	0.942341	0.803681	0.973365	9.43711e-16	1.7758	up	[R]	General function prediction only	Biological Process: defense response (GO:0006952);; Molecular Function: ADP binding (GO:0043531);;	K12818|4.4e-160|mtr:MTR_0267s0070|K12818 ATP-dependent RNA helicase DHX8/PRP22 [EC:3.6.4.13] | (RefSeq) NB-ARC domain disease resistance protein, putative	Spliceosome (ko03040)	[T]	Signal transduction mechanisms	NB-ARC domain	Putative disease resistance RPP13-like protein 1 OS=Arabidopsis thaliana OX=3702 GN=RPPL1 PE=3 SV=1	T	Signal transduction mechanisms	PREDICTED: putative disease resistance RPP13-like protein 1 [Vitis vinifera]
gene_Vitvi13g04068	444	447	357	158	216	199	8.19986	8.02464	7.1493	3.03822	4.16914	3.65731	4.22225e-14	-1.12511	down	--	--	Cellular Component: membrane (GO:0016020);; Molecular Function: transferase activity (GO:0016740);;	K20891|3.1e-218|vvi:100254673|K20891 beta-glucuronosyltransferase [EC:2.4.1.-] | (RefSeq) beta-glucuronosyltransferase GlcAT14B	--	[G]	Carbohydrate transport and metabolism	Core-2/I-Branching enzyme	Beta-glucuronosyltransferase GlcAT14B OS=Arabidopsis thaliana OX=3702 GN=GLCAT14B PE=2 SV=1	G	Carbohydrate transport and metabolism	PREDICTED: beta-glucuronosyltransferase GlcAT14B [Vitis vinifera]
gene_Vitvi14g02646	107	112	119	249	267	274	2.2043	2.22473	2.63635	5.33895	5.75654	5.62163	2.96826e-12	1.21581	up	--	--	--	--	--	--	--	--	--	--	--	PREDICTED: uncharacterized protein LOC100854652 isoform X1 [Vitis vinifera]
NewGene_133	21	15	15	45	41	62	0.401752	0.288683	0.311244	0.911938	0.80563	1.18311	0.000354943	1.52696	up	--		Molecular Function: protein kinase activity (GO:0004672);; Molecular Function: ATP binding (GO:0005524);; Molecular Function: polysaccharide binding (GO:0030247);;	K13416|1.59e-57|mdm:103416332|K13416 brassinosteroid insensitive 1-associated receptor kinase 1 [EC:2.7.10.1 2.7.11.1] | (RefSeq) BRASSINOSTEROID INSENSITIVE 1-associated receptor kinase 1-like isoform X1	MAPK signaling pathway - plant (ko04016);; Plant hormone signal transduction (ko04075);; Plant-pathogen interaction (ko04626)	[T]	Signal transduction mechanisms	Protein kinase domain	Rust resistance kinase Lr10 OS=Triticum aestivum OX=4565 GN=LRK10 PE=2 SV=1	T	Signal transduction mechanisms	PREDICTED: rust resistance kinase Lr10-like [Vitis vinifera]
gene_Vitvi13g01916	3	0	7	58	57	66	0.048091	0	0.1732	1.44783	1.42083	1.58056	1.22892e-11	4.15716	up	--	--	Molecular Function: DNA-binding transcription factor activity (GO:0003700);; Cellular Component: nucleus (GO:0005634);; Molecular Function: sequence-specific DNA binding (GO:0043565);;	K13459|3.5e-15|bvg:104889681|K13459 disease resistance protein RPS2 | (RefSeq) disease resistance protein At4g27190	Plant-pathogen interaction (ko04626)	--	--	WRKY DNA -binding domain	WRKY DNA-binding transcription factor 70 OS=Solanum lycopersicum OX=4081 GN=WRKY70 PE=2 SV=1	K	Transcription	PREDICTED: probable WRKY transcription factor 70 [Vitis vinifera]
gene_Vitvi19g04242	6641	6958	5981	1750	1647	1952	49.167	50.7648	48.4099	13.8798	13.06	14.8855	0	-1.87835	down	--	--	Molecular Function: RNA binding (GO:0003723);; Biological Process: RNA processing (GO:0006396);;	K12825|6.8e-06|gsl:Gasu_46250|K12825 splicing factor 3A subunit 1 | (RefSeq) splicing factor 3A subunit 1	Spliceosome (ko03040)	[A]	RNA processing and modification	Surp module	--	A	RNA processing and modification	PREDICTED: splicing factor, suppressor of white-apricot homolog isoform X2 [Vitis vinifera]
gene_Vitvi17g01523	388	433	376	1318	1381	1499	1.98683	2.15199	2.0848	7.02538	7.4109	7.65828	6.56827e-101	1.80364	up	--	--	Biological Process: lipid metabolic process (GO:0006629);;	K18875|0.0e+00|vvi:100233033|K18875 enhanced disease susceptibility 1 protein | (RefSeq) EDS1; enhanced disease susceptibility 1	Plant-pathogen interaction (ko04626)	--	--	Enhanced disease susceptibility 1 protein EP domain	Protein EDS1L OS=Arabidopsis thaliana OX=3702 GN=EDS1 PE=1 SV=1	O	Posttranslational modification, protein turnover, chaperones	PREDICTED: enhanced disease susceptibility 1 isoform X1 [Vitis vinifera]
gene_Vitvi13g00410	2818	2986	2759	1108	1172	1202	153.228	157.665	162.544	62.6517	66.7303	65.1238	4.31143e-111	-1.30494	down	[O]	Posttranslational modification, protein turnover, chaperones	Cellular Component: cellular_component (GO:0005575);; Cellular Component: intracellular (GO:0005622);; Cellular Component: obsolete cell (GO:0005623);; Cellular Component: cytoplasm (GO:0005737);; Cellular Component: chloroplast (GO:0009507);; Cellular Component: plastid (GO:0009536);; Cellular Component: organelle (GO:0043226);; Cellular Component: membrane-bounded organelle (GO:0043227);; Cellu…	K13993|2.5e-80|vvi:100242821|K13993 HSP20 family protein | (RefSeq) 18.2 kDa class I heat shock protein	Protein processing in endoplasmic reticulum (ko04141)	[O]	Posttranslational modification, protein turnover, chaperones	Hsp20/alpha crystallin family	18.2 kDa class I heat shock protein OS=Medicago sativa OX=3879 GN=HSP18.2 PE=2 SV=1	O	Posttranslational modification, protein turnover, chaperones	PREDICTED: 18.2 kDa class I heat shock protein [Vitis vinifera]
gene_Vitvi00g04568	16	12	16	63	64	59	0.318287	0.240632	0.349988	1.36151	1.39835	1.21763	2.79425e-07	2.07269	up	[G]	Carbohydrate transport and metabolism	Molecular Function: trehalose-phosphatase activity (GO:0004805);; Biological Process: trehalose biosynthetic process (GO:0005992);;	K01087|8.6e-229|vvi:100254004|K01087 trehalose 6-phosphate phosphatase [EC:3.1.3.12] | (RefSeq) probable trehalose-phosphate phosphatase F	Starch and sucrose metabolism (ko00500)	[G]	Carbohydrate transport and metabolism	Trehalose-phosphatase	Probable trehalose-phosphate phosphatase F OS=Arabidopsis thaliana OX=3702 GN=TPPF PE=2 SV=1	G	Carbohydrate transport and metabolism	PREDICTED: probable trehalose-phosphate phosphatase F [Vitis vinifera]
gene_Vitvi03g00206	79	90	117	351	388	412	1.9179	2.13069	3.09389	8.96438	9.96011	10.0831	6.19601e-29	1.99441	up	[G]	Carbohydrate transport and metabolism	Molecular Function: chitinase activity (GO:0004568);; Biological Process: carbohydrate metabolic process (GO:0005975);; Biological Process: chitin catabolic process (GO:0006032);; Molecular Function: chitin binding (GO:0008061);; Biological Process: cell wall macromolecule catabolic process (GO:0016998);; Biological Process: defense response to fungus (GO:0050832);;	K20547|2.4e-189|vvi:100232985|K20547 basic endochitinase B [EC:3.2.1.14] | (RefSeq) CHIT1B, chit1a, chitinase; chitinase class I	Amino sugar and nucleotide sugar metabolism (ko00520);; MAPK signaling pathway - plant (ko04016)	[R]	General function prediction only	Chitinase class I	Basic endochitinase OS=Vitis vinifera OX=29760 GN=CHIT1B PE=2 SV=1	U	Intracellular trafficking, secretion, and vesicular transport	RecName: Full=Basic endochitinase; Flags: Precursor [Vitis vinifera]
gene_Vitvi17g00600	50	68	33	1316	1445	1382	0.405674	0.544378	0.292008	11.2875	12.4789	11.3644	7.09787e-224	4.77645	up	--	--	Biological Process: response to acid chemical (GO:0001101);; Molecular Function: molecular_function (GO:0003674);; Molecular Function: nucleic acid binding (GO:0003676);; Molecular Function: DNA binding (GO:0003677);; Molecular Function: binding (GO:0005488);; Molecular Function: protein binding (GO:0005515);; Cellular Component: cellular_component (GO:0005575);; Cellular Component: intracellular…	--	--	--	--	ZF-HD protein dimerisation region	Mini zinc finger protein 2 OS=Arabidopsis thaliana OX=3702 GN=MIF2 PE=1 SV=1	S	Function unknown	PREDICTED: mini zinc finger protein 1 [Vitis vinifera]
gene_Vitvi19g04574	136	157	179	39	42	48	1.10556	1.24183	1.58206	0.330579	0.356483	0.383528	1.74599e-13	-1.88613	down	[R]	General function prediction only	Biological Process: defense response (GO:0006952);; Molecular Function: ADP binding (GO:0043531);;	K15078|5.0e-87|vvi:100255136|K15078 structure-specific endonuclease subunit SLX1 [EC:3.6.1.-] | (RefSeq) putative disease resistance protein RGA1	--	[T]	Signal transduction mechanisms	NB-ARC domain	Putative disease resistance protein RGA3 OS=Solanum bulbocastanum OX=147425 GN=RGA3 PE=2 SV=2	T	Signal transduction mechanisms	PREDICTED: putative disease resistance protein RGA3 isoform X1 [Vitis vinifera]
gene_Vitvi01g00722	175	180	209	1076	1088	1196	2.10382	2.09873	2.7221	13.4785	13.7147	14.3589	2.74957e-121	2.56414	up	[O]	Posttranslational modification, protein turnover, chaperones	Biological Process: reproduction (GO:0000003);; Biological Process: cell morphogenesis (GO:0000902);; Biological Process: cell morphogenesis involved in differentiation (GO:0000904);; Biological Process: regulation of cell growth (GO:0001558);; Biological Process: developmental process involved in reproduction (GO:0003006);; Molecular Function: molecular_function (GO:0003674);; Molecular Function…	K17609|0.0e+00|vvi:109122684|K17609 nucleoredoxin [EC:1.8.1.8] | (RefSeq) probable nucleoredoxin 1	--	[R]	General function prediction only	Thioredoxin-like	Probable nucleoredoxin 1 OS=Arabidopsis thaliana OX=3702 GN=At1g60420 PE=1 SV=1	O	Posttranslational modification, protein turnover, chaperones	PREDICTED: probable nucleoredoxin 1 [Vitis vinifera]
gene_Vitvi15g00775	43	74	46	171	154	178	0.692785	1.16292	0.813023	2.88987	2.62545	2.88969	4.18969e-11	1.62153	up	[G]	Carbohydrate transport and metabolism	Molecular Function: kinase activity (GO:0016301);; Molecular Function: phosphotransferase activity, alcohol group as acceptor (GO:0016773);;	K00847|4.6e-208|vvi:100242115|K00847 fructokinase [EC:2.7.1.4] | (RefSeq) probable fructokinase-7	Fructose and mannose metabolism (ko00051);; Starch and sucrose metabolism (ko00500);; Amino sugar and nucleotide sugar metabolism (ko00520)	[G]	Carbohydrate transport and metabolism	pfkB family carbohydrate kinase	Probable fructokinase-7 OS=Arabidopsis thaliana OX=3702 GN=At5g51830 PE=1 SV=1	G	Carbohydrate transport and metabolism	PREDICTED: probable fructokinase-7 isoform X1 [Vitis vinifera]
gene_Vitvi16g01854	532	510	457	130	155	129	5.8631	5.44832	5.44675	1.48219	1.78796	1.41356	2.22659e-39	-1.85904	down	[IR]	Lipid transport and metabolism;; General function prediction only	Molecular Function: oxidoreductase activity, acting on CH-OH group of donors (GO:0016614);; Molecular Function: flavin adenine dinucleotide binding (GO:0050660);;	K00108|0.0e+00|vvi:100264005|K00108 choline dehydrogenase [EC:1.1.99.1] | (RefSeq) protein HOTHEAD	Glycine, serine and threonine metabolism (ko00260)	[R]	General function prediction only	GMC oxidoreductase	Protein HOTHEAD OS=Arabidopsis thaliana OX=3702 GN=HTH PE=1 SV=1	E	Amino acid transport and metabolism	PREDICTED: protein HOTHEAD [Vitis vinifera]
gene_Vitvi18g00096	3085	3234	3101	1466	1450	1566	21.9758	22.3732	23.9258	10.8633	10.8096	11.1213	1.05111e-85	-1.07957	down	--	--	Cellular Component: ubiquitin ligase complex (GO:0000151);; Molecular Function: molecular_function (GO:0003674);; Molecular Function: binding (GO:0005488);; Molecular Function: protein binding (GO:0005515);; Cellular Component: cellular_component (GO:0005575);; Cellular Component: intracellular (GO:0005622);; Cellular Component: obsolete cell (GO:0005623);; Cellular Component: cytoplasm (GO:00057…	K10523|5.3e-07|sita:101755064|K10523 speckle-type POZ protein | (RefSeq) BTB/POZ and MATH domain-containing protein 1-like	--	[TR]	Signal transduction mechanisms;; General function prediction only	BTB/POZ domain	BTB/POZ domain-containing protein At2g30600 OS=Arabidopsis thaliana OX=3702 GN=At2g30600/At2g30610 PE=2 SV=1	T	Signal transduction mechanisms	PREDICTED: BTB/POZ domain-containing protein At2g30600 [Vitis vinifera]
gene_Vitvi01g00271	126	200	143	767	785	796	2.05057	3.18471	2.53442	13.073	13.4639	13.0114	2.7773e-65	2.31927	up	--	--	Biological Process: response to oxidative stress (GO:0006979);; Biological Process: protein localization (GO:0008104);; Biological Process: protein transport (GO:0015031);;	K19476|9.5e-251|vvi:100252495|K19476 vacuolar protein sorting-associated protein IST1 | (RefSeq) uncharacterized LOC100252495	Endocytosis (ko04144)	[Z]	Cytoskeleton	Regulator of Vps4 activity in the MVB pathway	--	Z	Cytoskeleton	PREDICTED: uncharacterized protein LOC100252495 [Vitis vinifera]
gene_Vitvi10g00245	719	255	581	3594	3431	3627	17.5034	5.48418	15.2544	91.4673	87.8604	88.4743	4.30214e-10	2.76246	up	--	--	Biological Process: metal ion transport (GO:0030001);; Molecular Function: metal ion binding (GO:0046872);;	--	--	--	--	--	--	S	Function unknown	PREDICTED: protein PYRICULARIA ORYZAE RESISTANCE 21 [Vitis vinifera]
gene_Vitvi08g00999	84	124	108	38	56	58	0.93537	1.33293	1.29868	0.433844	0.643704	0.638833	0.000238669	-1.06637	down	[G]	Carbohydrate transport and metabolism	Molecular Function: phosphoglycerate kinase activity (GO:0004618);; Molecular Function: ATP binding (GO:0005524);; Cellular Component: cytosol (GO:0005829);; Biological Process: gluconeogenesis (GO:0006094);; Biological Process: glycolytic process (GO:0006096);; Molecular Function: tRNA (guanine-N7-)-methyltransferase activity (GO:0008176);; Molecular Function: ADP binding (GO:0043531);; Biologic…	K00927|0.0e+00|vvi:100243165|K00927 phosphoglycerate kinase [EC:2.7.2.3] | (RefSeq) phosphoglycerate kinase	Glycolysis / Gluconeogenesis (ko00010);; Carbon fixation in photosynthetic organisms (ko00710);; Carbon metabolism (ko01200);; Biosynthesis of amino acids (ko01230)	--	--	Phosphoglycerate kinase	--	G	Carbohydrate transport and metabolism	phosphoglycerate kinase-like [Vitis riparia]
gene_Vitvi18g04332	72	68	56	11	11	6	3.4889	3.18279	2.94826	0.550606	0.525396	0.285609	2.79604e-10	-2.80499	down	--	--	Cellular Component: integral component of membrane (GO:0016021);;	K03661|3.5e-22|vvi:100253217|K03661 V-type H+-transporting ATPase 21kDa proteolipid subunit | (RefSeq) V-type proton ATPase subunit c''1	Oxidative phosphorylation (ko00190);; Phagosome (ko04145)	[C]	Energy production and conversion	ATP synthase subunit C	V-type proton ATPase subunit c''1 OS=Arabidopsis thaliana OX=3702 GN=VHA-c''1 PE=1 SV=1	U	Intracellular trafficking, secretion, and vesicular transport	V-type proton ATPase subunit c''2 [Vitis vinifera]
gene_Vitvi08g01342	10	6	6	73	61	89	0.151676	0.086514	0.097931	1.14307	0.967111	1.33744	3.66601e-13	3.33283	up	--	--	Biological Process: cutin biosynthetic process (GO:0010143);; Cellular Component: membrane (GO:0016020);; Cellular Component: integral component of membrane (GO:0016021);; Molecular Function: phosphatase activity (GO:0016791);; Molecular Function: glycerol-3-phosphate 2-O-acyltransferase activity (GO:0090447);;	K13508|3.9e-287|vvi:100264832|K13508 glycerol-3-phosphate acyltransferase [EC:2.3.1.15 2.3.1.198] | (RefSeq) glycerol-3-phosphate 2-O-acyltransferase 6	Glycerolipid metabolism (ko00561);; Glycerophospholipid metabolism (ko00564)	--	--	haloacid dehalogenase-like hydrolase	Glycerol-3-phosphate 2-O-acyltransferase 6 OS=Arabidopsis thaliana OX=3702 GN=GPAT6 PE=1 SV=1	I	Lipid transport and metabolism	PREDICTED: glycerol-3-phosphate 2-O-acyltransferase 6 [Vitis vinifera]
gene_Vitvi07g02188	124	149	123	16	6	19	3.19423	3.72764	3.42514	0.408638	0.135465	0.46907	5.97914e-21	-3.28271	down	[O]	Posttranslational modification, protein turnover, chaperones	Molecular Function: glutathione transferase activity (GO:0004364);; Cellular Component: cytoplasm (GO:0005737);; Biological Process: glutathione metabolic process (GO:0006749);; Molecular Function: glutathione binding (GO:0043295);;	K00799|2.4e-124|vvi:100242506|K00799 glutathione S-transferase [EC:2.5.1.18] | (RefSeq) glutathione S-transferase F13	Glutathione metabolism (ko00480)	[O]	Posttranslational modification, protein turnover, chaperones	Glutathione S-transferase, N-terminal domain	Glutathione S-transferase F13 OS=Arabidopsis thaliana OX=3702 GN=GSTF13 PE=3 SV=1	O	Posttranslational modification, protein turnover, chaperones	PREDICTED: glutathione S-transferase F13 [Vitis vinifera]
gene_Vitvi10g00599	3247	3028	2601	141	163	167	39.0096	35.3215	33.8446	1.76075	2.04237	1.99121	0	-4.2397	down	[T]	Signal transduction mechanisms	Molecular Function: protein serine/threonine kinase activity (GO:0004674);; Molecular Function: ATP binding (GO:0005524);; Biological Process: signal transduction (GO:0007165);; Biological Process: response to abscisic acid (GO:0009737);;	K07198|1.1e-259|vvi:100258329|K07198 5'-AMP-activated protein kinase, catalytic alpha subunit [EC:2.7.11.11] | (RefSeq) CIPK16; CBL-interacting protein kinase 16	--	[T]	Signal transduction mechanisms	Protein kinase domain	CBL-interacting protein kinase 5 OS=Oryza sativa subsp. japonica OX=39947 GN=CIPK5 PE=2 SV=1	T	Signal transduction mechanisms	CBL-interacting protein kinase 16 [Vitis vinifera]
gene_Vitvi15g01686	51	38	50	20	20	12	0.599884	0.431833	0.637887	0.239836	0.238564	0.13453	0.00129823	-1.42291	down	[R]	General function prediction only	Biological Process: defense response (GO:0006952);; Molecular Function: ADP binding (GO:0043531);;	K13457|2.4e-101|vvi:100852949|K13457 disease resistance protein RPM1 | (RefSeq) disease resistance protein RPM1	Plant-pathogen interaction (ko04626)	[T]	Signal transduction mechanisms	NB-ARC domain	Putative disease resistance protein At1g50180 OS=Arabidopsis thaliana OX=3702 GN=At1g50180 PE=3 SV=2	T	Signal transduction mechanisms	putative disease resistance protein [Vitis vinifera]
gene_Vitvi19g02164	289	268	277	51	62	83	7.2054	6.50112	7.47993	1.30256	1.6183	2.06342	6.16249e-26	-2.10098	down	--	--	Molecular Function: iron ion binding (GO:0005506);; Molecular Function: oxidoreductase activity, acting on paired donors, with incorporation or reduction of molecular oxygen (GO:0016705);; Molecular Function: heme binding (GO:0020037);;	K23808|1.8e-27|mtr:MTR_2g023680|K23808 cytochrome P450 family 72 subfamily A polypeptide 67 [EC:1.14.13.-] | (RefSeq) cytochrome P450 family monooxygenase	--	[QI]	Secondary metabolites biosynthesis, transport and catabolism;; Lipid transport and metabolism	Cytochrome P450	Cytochrome P450 716A67 OS=Medicago truncatula OX=3880 GN=CYP72A67 PE=2 SV=1	Q	Secondary metabolites biosynthesis, transport and catabolism	unnamed protein product, partial [Vitis vinifera]
gene_Vitvi12g00520	1299	1273	1100	271	202	258	43.2359	41.1326	39.6463	9.37829	7.03139	8.54737	2.28114e-114	-2.33385	down	--	--	Cellular Component: endoplasmic reticulum (GO:0005783);; Cellular Component: integral component of membrane (GO:0016021);;	--	--	--	--	EXPERA (EXPanded EBP superfamily)	--	S	Function unknown	PREDICTED: transmembrane protein 97 [Vitis vinifera]
gene_Vitvi13g00431	1951	1700	1655	291	244	339	33.52	28.3704	30.8096	5.19941	4.38436	5.79191	1.81852e-168	-2.61022	down	--	--	Molecular Function: UDP-glycosyltransferase activity (GO:0008194);; Cellular Component: intracellular membrane-bounded organelle (GO:0043231);;	K23452|1.2e-104|eus:EUTSA_v10007489mg|K23452 UDP-glucosyltransferase 85A [EC:2.4.1.-] | (RefSeq) hypothetical protein	Zeatin biosynthesis (ko00908)	[GC]	Carbohydrate transport and metabolism;; Energy production and conversion	UDP-glucoronosyl and UDP-glucosyl transferase	7-deoxyloganetic acid glucosyltransferase OS=Catharanthus roseus OX=4058 GN=UGT709C2 PE=1 SV=1	--	--	PREDICTED: 7-deoxyloganetic acid glucosyltransferase [Vitis vinifera]
gene_Vitvi07g01835	3948	3887	3790	973	1065	1031	64.0422	61.2365	66.6486	16.406	17.9583	16.5909	6.05087e-245	-1.92801	down	[E]	Amino acid transport and metabolism	Molecular Function: kinase activity (GO:0016301);;	K00891|2.1e-171|vvi:100262762|K00891 shikimate kinase [EC:2.7.1.71] | (RefSeq) shikimate kinase	Phenylalanine, tyrosine and tryptophan biosynthesis (ko00400);; Biosynthesis of amino acids (ko01230)	--	--	Shikimate kinase	Shikimate kinase, chloroplastic OS=Solanum lycopersicum OX=4081 GN=SK PE=1 SV=1	F	Nucleotide transport and metabolism	PREDICTED: shikimate kinase isoform X1 [Vitis vinifera]
gene_Vitvi10g00487	895	743	734	354	343	390	8.95632	7.22573	7.95571	3.67824	3.59082	3.89163	9.06426e-27	-1.1321	down	--	--	Cellular Component: endosome (GO:0005768);; Cellular Component: trans-Golgi network (GO:0005802);; Cellular Component: membrane (GO:0016020);; Cellular Component: integral component of membrane (GO:0016021);;	--	--	[R]	General function prediction only	Malectin-like domain	Receptor-like protein 4 OS=Arabidopsis thaliana OX=3702 GN=RLP4 PE=2 SV=1	S	Function unknown	PREDICTED: putative leucine-rich repeat receptor-like serine/threonine-protein kinase At2g14440 [Vitis vinifera]
NewGene_2665	102	150	189	0	3	0	3.31166	4.74601	6.66252	0	0.081107	0	9.93732e-16	-7.21755	down	--	--	--	--	--	--	--	--	--	--	--	mastermind-like protein 2 isoform X4 [Vitis riparia]
gene_Vitvi12g01121	194	172	129	11	7	7	2.07371	1.78048	1.48713	0.116221	0.075636	0.073308	2.45286e-30	-4.30612	down	--	--	Molecular Function: diacylglycerol kinase activity (GO:0004143);; Biological Process: protein kinase C-activating G protein-coupled receptor signaling pathway (GO:0007205);; Molecular Function: ADP binding (GO:0043531);;	K00901|0.0e+00|vvi:104880954|K00901 diacylglycerol kinase (ATP) [EC:2.7.1.107] | (RefSeq) uncharacterized LOC104880954	Glycerolipid metabolism (ko00561);; Glycerophospholipid metabolism (ko00564);; Phosphatidylinositol signaling system (ko04070)	[IT]	Lipid transport and metabolism;; Signal transduction mechanisms	NB-ARC domain	Diacylglycerol kinase 5 OS=Arabidopsis thaliana OX=3702 GN=DGK5 PE=2 SV=1	G	Carbohydrate transport and metabolism	PREDICTED: uncharacterized protein LOC104880954 [Vitis vinifera]
gene_Vitvi16g01418	16	23	14	127	102	95	0.172929	0.248993	0.160903	1.50104	1.21358	1.07792	2.20053e-14	2.61263	up	[GI]	Carbohydrate transport and metabolism;; Lipid transport and metabolism	Cellular Component: integral component of membrane (GO:0016021);; Molecular Function: pectinesterase activity (GO:0030599);; Biological Process: cell wall modification (GO:0042545);; Molecular Function: aspartyl esterase activity (GO:0045330);; Biological Process: pectin catabolic process (GO:0045490);; Molecular Function: pectinesterase inhibitor activity (GO:0046910);;	K01051|5.4e-142|ccaj:109790884|K01051 pectinesterase [EC:3.1.1.11] | (RefSeq) pectinesterase-like	Pentose and glucuronate interconversions (ko00040)	--	--	Pectinesterase	Probable pectinesterase/pectinesterase inhibitor 34 OS=Arabidopsis thaliana OX=3702 GN=PME34 PE=2 SV=1	G	Carbohydrate transport and metabolism	PREDICTED: probable pectinesterase/pectinesterase inhibitor 34 [Vitis vinifera]
gene_Vitvi02g04056	249	305	234	1759	1661	1828	27.0564	32.1432	27.5211	198.971	189.062	198.197	1.51985e-206	2.73037	up	--	--	--	--	--	--	--	--	--	--	--	hypothetical protein GOBAR_AA12502 [Gossypium barbadense]
gene_Vitvi02g00719	16	22	23	83	89	104	0.39091	0.529066	0.618402	2.14592	2.30759	2.57929	1.74569e-10	2.1654	up	--	--	--	--	--	--	--	Tetratricopeptide repeat	--	--	--	PREDICTED: uncharacterized protein LOC100245547 isoform X1 [Vitis vinifera]
gene_Vitvi15g00870	24317	24886	21022	9467	9612	10135	260.919	259.535	244.115	105.714	108.069	108.434	0	-1.2694	down	--	--	Molecular Function: DNA binding (GO:0003677);; Cellular Component: nucleus (GO:0005634);;	K12133|0.0e+00|vvi:100250535|K12133 MYB-related transcription factor LHY | (RefSeq) protein LHY	Circadian rhythm - plant (ko04712)	[O]	Posttranslational modification, protein turnover, chaperones	Myb-like DNA-binding domain	Protein LHY OS=Arabidopsis thaliana OX=3702 GN=LHY PE=1 SV=2	K	Transcription	PREDICTED: protein LHY isoform X3 [Vitis vinifera]
gene_Vitvi14g01354	237	142	184	843	878	991	9.74006	5.6488	8.16083	36.0452	37.7769	40.6253	3.55396e-62	2.25962	up	--	--	Cellular Component: integral component of membrane (GO:0016021);;	--	--	--	--	NADH-ubiquinone reductase complex 1 MLRQ subunit	--	S	Function unknown	PREDICTED: uncharacterized protein LOC100258293 [Vitis vinifera]
gene_Vitvi14g00234	10	23	15	482	512	555	0.088873	0.195954	0.138424	4.59775	4.8871	5.04455	7.4458e-90	5.00556	up	--	--	Molecular Function: oxidoreductase activity, acting on single donors with incorporation of molecular oxygen, incorporation of two atoms of oxygen (GO:0016702);; Biological Process: oxylipin biosynthetic process (GO:0031408);; Biological Process: lipid oxidation (GO:0034440);; Molecular Function: metal ion binding (GO:0046872);;	K15718|0.0e+00|vvi:100232917|K15718 linoleate 9S-lipoxygenase [EC:1.13.11.58] | (RefSeq) LOX, LOX1, LOXC; lipoxygenase	Linoleic acid metabolism (ko00591)	--	--	Lipoxygenase	Probable linoleate 9S-lipoxygenase 5 OS=Solanum tuberosum OX=4113 GN=LOX1.5 PE=2 SV=1	E	Amino acid transport and metabolism	lipoxygenase 1 [Vitis vinifera]
gene_Vitvi04g04344	299	304	277	610	555	642	17.134	16.908	17.1809	36.3764	33.3449	36.7223	1.42775e-20	1.03109	up	[J]	Translation, ribosomal structure and biogenesis	Molecular Function: structural constituent of ribosome (GO:0003735);; Cellular Component: ribosome (GO:0005840);; Biological Process: translation (GO:0006412);; Molecular Function: rRNA binding (GO:0019843);;	K02933|4.0e-27|ccav:112525361|K02933 large subunit ribosomal protein L6 | (RefSeq) uncharacterized protein LOC112525361	Ribosome (ko03010)	[J]	Translation, ribosomal structure and biogenesis	Ribosomal protein L6	60S ribosomal protein L6, mitochondrial OS=Marchantia polymorpha OX=3197 GN=RPL6 PE=3 SV=2	J	Translation, ribosomal structure and biogenesis	60S ribosomal protein L6, mitochondrial [Vitis vinifera]
gene_Vitvi07g04541	33	9	27	231	227	218	0.343489	0.086801	0.298248	2.53033	2.49954	2.28864	5.21534e-30	3.28376	up	[G]	Carbohydrate transport and metabolism	--	K14506|1.2e-19|nnu:109115461|K14506 jasmonic acid-amino synthetase [EC:6.3.2.52] | (RefSeq) uncharacterized LOC109115461	Plant hormone signal transduction (ko04075)	--	--	Protein of unknown function, DUF547	--	S	Function unknown	PREDICTED: uncharacterized protein LOC100256691 [Vitis vinifera]
gene_Vitvi07g01266	18	23	11	87	63	70	0.776597	0.96653	0.49955	4.01284	2.92583	3.0756	6.75256e-08	2.08369	up	[S]	Function unknown	--	K13449|2.0e-31|zma:542352|K13449 pathogenesis-related protein 1 | (RefSeq) prp4; pathogenesis related protein 4 precursor	MAPK signaling pathway - plant (ko04016);; Plant hormone signal transduction (ko04075);; Plant-pathogen interaction (ko04626)	[S]	Function unknown	Cysteine-rich secretory protein family	STS14 protein OS=Solanum tuberosum OX=4113 GN=STS14 PE=2 SV=1	S	Function unknown	PREDICTED: STS14 protein [Vitis vinifera]
gene_Vitvi09g02034	71	74	70	217	235	232	1.76284	1.7781	1.87217	5.61755	6.14358	5.76985	1.90455e-17	1.66363	up	--	--	Molecular Function: ADP binding (GO:0043531);;	K20599|2.2e-92|vvi:100254876|K20599 NB-LRR protein SUMM2 | (RefSeq) probable disease resistance protein At1g12280	MAPK signaling pathway - plant (ko04016)	[T]	Signal transduction mechanisms	NB-ARC domain	Probable disease resistance protein At5g63020 OS=Arabidopsis thaliana OX=3702 GN=At5g63020 PE=2 SV=2	T	Signal transduction mechanisms	PREDICTED: probable disease resistance protein At5g63020 isoform X2 [Vitis vinifera]
gene_Vitvi13g04773	306	361	409	99	114	136	2.10933	2.41099	3.05362	0.708649	0.81774	0.928865	1.24291e-19	-1.64065	down	[R]	General function prediction only	Biological Process: defense response (GO:0006952);; Molecular Function: ADP binding (GO:0043531);;	K12818|2.8e-129|mtr:MTR_0267s0070|K12818 ATP-dependent RNA helicase DHX8/PRP22 [EC:3.6.4.13] | (RefSeq) NB-ARC domain disease resistance protein, putative	Spliceosome (ko03040)	[T]	Signal transduction mechanisms	NB-ARC domain	Putative disease resistance RPP13-like protein 1 OS=Arabidopsis thaliana OX=3702 GN=RPPL1 PE=3 SV=1	T	Signal transduction mechanisms	PREDICTED: putative disease resistance RPP13-like protein 1 isoform X1 [Vitis vinifera]
gene_Vitvi11g01268	19	32	31	406	422	427	0.432841	0.689182	0.760188	9.64093	10.0994	9.73082	2.52075e-73	3.92827	up	[G]	Carbohydrate transport and metabolism	Molecular Function: hydrolase activity, hydrolyzing O-glycosyl compounds (GO:0004553);; Cellular Component: cell wall (GO:0005618);; Biological Process: xyloglucan metabolic process (GO:0010411);; Molecular Function: xyloglucan:xyloglucosyl transferase activity (GO:0016762);; Biological Process: cell wall biogenesis (GO:0042546);; Cellular Component: apoplast (GO:0048046);; Biological Process: ce…	K14504|8.7e-170|vvi:100256457|K14504 xyloglucan:xyloglucosyl transferase TCH4 [EC:2.4.1.207] | (RefSeq) xyloglucan endotransglucosylase/hydrolase 2	Plant hormone signal transduction (ko04075)	--	--	Glycosyl hydrolases family 16	Xyloglucan endotransglucosylase/hydrolase 2 OS=Glycine max OX=3847 PE=2 SV=1	G	Carbohydrate transport and metabolism	PREDICTED: xyloglucan endotransglucosylase/hydrolase 2 [Vitis vinifera]
gene_Vitvi06g00440	6655	6205	5301	623	648	593	215.718	195.34	186.14	20.9911	21.977	19.1365	0	-3.28601	down	--	--	--	K12173|3.1e-30|gmx:100794341|K12173 BRCA1-A complex subunit BRE | (RefSeq) BRISC and BRCA1-A complex member 2	Homologous recombination (ko03440)	--	--	Thaumatin family	Osmotin-like protein OS=Solanum lycopersicum OX=4081 PE=1 SV=1	O	Posttranslational modification, protein turnover, chaperones	PREDICTED: osmotin-like protein [Vitis vinifera]
gene_Vitvi01g00408	3231	3654	3280	328	369	339	82.7627	90.8988	91.0227	8.73714	9.87793	8.64352	0	-3.30059	down	[O]	Posttranslational modification, protein turnover, chaperones	Cellular Component: nucleus (GO:0005634);; Cellular Component: cytoplasm (GO:0005737);;	K09510|4.6e-14|ats:109777754|K09510 DnaJ homolog subfamily B member 4 | (RefSeq) LOC109777754; dnaJ homolog subfamily B member 4-like	--	[O]	Posttranslational modification, protein turnover, chaperones	DnaJ domain	DnaJ protein ERDJ3B OS=Arabidopsis thaliana OX=3702 GN=ERDJ3B PE=1 SV=1	O	Posttranslational modification, protein turnover, chaperones	PREDICTED: uncharacterized protein LOC100261077 [Vitis vinifera]
gene_Vitvi11g00622	27	32	26	96	72	101	0.426678	0.493643	0.439378	1.61553	1.22118	1.62519	2.31644e-07	1.65377	up	--	--	Molecular Function: DNA binding (GO:0003677);; Cellular Component: nucleus (GO:0005634);; Biological Process: cellular response to DNA damage stimulus (GO:0006974);; Biological Process: response to water deprivation (GO:0009414);; Biological Process: response to abscisic acid (GO:0009737);; Biological Process: regulation of DNA damage checkpoint (GO:2000001);;	K10140|3.5e-14|cit:102616830|K10140 DNA damage-binding protein 2 | (RefSeq) protein DAMAGED DNA-BINDING 2	Nucleotide excision repair (ko03420);; Ubiquitin mediated proteolysis (ko04120)	[S]	Function unknown	--	--	S	Function unknown	PREDICTED: WD repeat-containing protein 76 [Vitis vinifera]
gene_Vitvi12g00649	53	62	60	534	559	554	0.744164	0.856337	0.913973	7.929	8.34647	7.8866	9.12172e-87	3.22806	up	--	--	Cellular Component: integral component of membrane (GO:0016021);; Molecular Function: metal ion binding (GO:0046872);; Biological Process: oxidation-reduction process (GO:0055114);;	--	--	[T]	Signal transduction mechanisms	Protein of unknown function (DUF568)	Cytochrome b561 and DOMON domain-containing protein At5g35735 OS=Arabidopsis thaliana OX=3702 GN=At5g35735 PE=2 SV=1	T	Signal transduction mechanisms	PREDICTED: cytochrome b561 and DOMON domain-containing protein At5g35735 [Vitis vinifera]
gene_Vitvi12g04282	15	13	15	119	133	154	0.095442	0.083238	0.108575	0.832266	0.934368	1.03037	1.1003e-22	3.22927	up	[M]	Cell wall/membrane/envelope biogenesis	Molecular Function: protein kinase activity (GO:0004672);; Molecular Function: ATP binding (GO:0005524);; Cellular Component: integral component of membrane (GO:0016021);;	K13415|1.1e-80|han:110929858|K13415 protein brassinosteroid insensitive 1 [EC:2.7.10.1 2.7.11.1] | (RefSeq) systemin receptor SR160-like	Plant hormone signal transduction (ko04075)	--	--	Protein kinase domain	MDIS1-interacting receptor like kinase 2 OS=Arabidopsis thaliana OX=3702 GN=MIK2 PE=1 SV=3	J	Translation, ribosomal structure and biogenesis	hypothetical protein VITISV_008628 [Vitis vinifera]
gene_Vitvi16g04125	1	4	0	45	44	48	0.049505	0.266689	0	3.27125	3.21889	3.30479	2.18282e-09	4.77718	up	--	--	--	--	--	--	--	Probable lipid transfer	--	S	Function unknown	PREDICTED: uncharacterized protein LOC104882040 [Vitis vinifera]
gene_Vitvi15g00447	159	195	186	84	73	111	4.53073	5.42679	5.77673	2.50245	2.18581	3.15782	2.52066e-06	-1.02481	down	[GR]	Carbohydrate transport and metabolism;; General function prediction only	Molecular Function: hydrolase activity (GO:0016787);;	K20884|2.7e-14|sbi:110435469|K20884 riboflavin kinase / FMN hydrolase [EC:2.7.1.26 3.1.3.102] | (RefSeq) bifunctional riboflavin kinase/FMN phosphatase-like isoform X1	Riboflavin metabolism (ko00740)	[R]	General function prediction only	Haloacid dehalogenase-like hydrolase	Haloacid dehalogenase-like hydrolase domain-containing protein Sgpp OS=Arabidopsis thaliana OX=3702 GN=SGPP PE=1 SV=2	S	Function unknown	PREDICTED: haloacid dehalogenase-like hydrolase domain-containing protein Sgpp isoform X1 [Vitis vinifera]
gene_Vitvi08g00290	1171	1009	1024	410	395	421	19.8891	16.6455	18.847	7.2446	7.02609	7.13298	2.23562e-50	-1.39246	down	[J]	Translation, ribosomal structure and biogenesis	Molecular Function: RNA binding (GO:0003723);;	K11294|2.1e-153|vvi:100255531|K11294 nucleolin | (RefSeq) 33 kDa ribonucleoprotein, chloroplastic	--	[R]	General function prediction only	RNA recognition motif. (a.k.a. RRM, RBD, or RNP domain)	33 kDa ribonucleoprotein, chloroplastic OS=Nicotiana sylvestris OX=4096 PE=1 SV=1	A	RNA processing and modification	PREDICTED: 33 kDa ribonucleoprotein, chloroplastic [Vitis vinifera]
gene_Vitvi03g01495	61	69	42	16	13	17	6.58047	7.2617	4.84751	1.72562	1.46068	1.74307	4.88542e-06	-1.90245	down	--	--	Molecular Function: DNA binding (GO:0003677);; Cellular Component: nucleus (GO:0005634);;	--	--	[O]	Posttranslational modification, protein turnover, chaperones	Myb-like DNA-binding domain	Protein RADIALIS-like 3 OS=Arabidopsis thaliana OX=3702 GN=RL3 PE=2 SV=1	K	Transcription	Protein RADIALIS-like 6 [Vitis vinifera]
gene_Vitvi12g04561	41	35	41	1679	1696	1739	0.582085	0.482549	0.626586	24.7955	25.2178	24.6212	3.94812e-278	5.44398	up	[MDT]	Cell wall/membrane/envelope biogenesis;; Cell cycle control, cell division, chromosome partitioning;; Signal transduction mechanisms	Molecular Function: ATP binding (GO:0005524);; Cellular Component: integral component of membrane (GO:0016021);;	K08900|7.4e-251|vvi:100242191|K08900 mitochondrial chaperone BCS1 | (RefSeq) AAA-ATPase At3g28580-like	--	[O]	Posttranslational modification, protein turnover, chaperones	Domain associated at C-terminal with AAA	AAA-ATPase ASD, mitochondrial OS=Arabidopsis thaliana OX=3702 GN=AATP1 PE=1 SV=1	O	Posttranslational modification, protein turnover, chaperones	PREDICTED: AAA-ATPase At3g28580-like [Vitis vinifera]
gene_Vitvi07g00537	424	404	346	953	924	939	5.13898	4.75365	4.545	12.0169	11.7272	11.3545	9.12453e-41	1.25885	up	[S]	Function unknown	Cellular Component: integral component of plasma membrane (GO:0005887);; Cellular Component: plant-type vacuole membrane (GO:0009705);; Molecular Function: potassium ion leak channel activity (GO:0022841);; Biological Process: stabilization of membrane potential (GO:0030322);; Biological Process: potassium ion transmembrane transport (GO:0071805);;	K05389|2.3e-213|vvi:100257187|K05389 potassium channel subfamily K, other eukaryote | (RefSeq) two-pore potassium channel 5	--	[P]	Inorganic ion transport and metabolism	Ion channel	Two-pore potassium channel 5 OS=Arabidopsis thaliana OX=3702 GN=TPK5 PE=1 SV=1	P	Inorganic ion transport and metabolism	PREDICTED: two-pore potassium channel 5 isoform X1 [Vitis vinifera]
gene_Vitvi08g01270	173	124	140	404	457	430	2.14561	1.48957	1.8789	5.22931	5.9496	5.33274	5.6578e-24	1.55774	up	--	--	Cellular Component: integral component of membrane (GO:0016021);;	K20854|5.3e-17|pavi:110744711|K20854 hydroxyproline O-galactosyltransferase HPGT [EC:2.4.1.-] | (RefSeq) hydroxyproline O-galactosyltransferase HPGT1-like isoform X1	--	--	--	Protein RETICULATA-related	Protein RETICULATA, chloroplastic OS=Arabidopsis thaliana OX=3702 GN=RE PE=1 SV=1	S	Function unknown	PREDICTED: protein RETICULATA, chloroplastic [Vitis vinifera]
gene_Vitvi01g02281	145	138	123	0	0	0	4.83975	4.48518	4.4604	0	0	0	8.64098e-15	-9.52718	down	--	--	Cellular Component: integral component of membrane (GO:0016021);;	--	--	--	--	--	--	--	--	PREDICTED: uncharacterized protein LOC104880633 [Vitis vinifera]
gene_Vitvi11g01674	3	2	2	209	225	208	0.080498	0.052234	0.054356	5.86539	6.36201	5.5976	2.18592e-28	6.51551	up	[G]	Carbohydrate transport and metabolism	Molecular Function: hydrolase activity, hydrolyzing O-glycosyl compounds (GO:0004553);; Cellular Component: cell wall (GO:0005618);; Biological Process: xyloglucan metabolic process (GO:0010411);; Molecular Function: xyloglucan:xyloglucosyl transferase activity (GO:0016762);; Biological Process: cell wall biogenesis (GO:0042546);; Cellular Component: apoplast (GO:0048046);; Biological Process: ce…	K14504|2.3e-173|vvi:100261619|K14504 xyloglucan:xyloglucosyl transferase TCH4 [EC:2.4.1.207] | (RefSeq) probable xyloglucan endotransglucosylase/hydrolase protein 23	Plant hormone signal transduction (ko04075)	--	--	Glycosyl hydrolases family 16	Probable xyloglucan endotransglucosylase/hydrolase protein 23 OS=Arabidopsis thaliana OX=3702 GN=XTH23 PE=2 SV=1	G	Carbohydrate transport and metabolism	PREDICTED: probable xyloglucan endotransglucosylase/hydrolase protein 23 [Vitis vinifera]
gene_Vitvi17g00028	6633	6914	6055	1875	1849	1915	38.4549	38.9147	35.3989	10.9811	11.3665	11.1163	0	-1.80252	down	--	--	Molecular Function: RNA binding (GO:0003723);; Cellular Component: ribonucleoprotein complex (GO:1990904);;	K17579|6.7e-52|vcn:VOLCADRAFT_98760|K17579 protein phosphatase 1 regulatory subunit 42 | (RefSeq) hypothetical protein	--	[D]	Cell cycle control, cell division, chromosome partitioning	RNA recognition motif 2	Protein MEI2-like 4 OS=Oryza sativa subsp. japonica OX=39947 GN=ML4 PE=2 SV=1	A	RNA processing and modification	PREDICTED: protein MEI2-like 4 isoform X2 [Vitis vinifera]
gene_Vitvi19g00476	109	137	40	194	180	217	1.64283	2.00587	0.640522	3.04428	2.8403	3.26185	0.00018524	1.05882	up	--	--	--	K10875|2.5e-21|psom:113287916|K10875 DNA repair and recombination protein RAD54 and RAD54-like protein [EC:3.6.4.-] | (RefSeq) protein CHROMATIN REMODELING 25-like	Homologous recombination (ko03440)	--	--	--	--	--	--	unnamed protein product, partial [Vitis vinifera]
gene_Vitvi12g04531	106	88	103	581	598	607	4.61371	3.73574	4.86932	26.424	27.3784	26.4267	3.11649e-73	2.58085	up	[L]	Replication, recombination and repair	Molecular Function: protein tyrosine kinase activity (GO:0004713);;	K00558|7.9e-31|gmx:100802765|K00558 DNA (cytosine-5)-methyltransferase 1 [EC:2.1.1.37] | (RefSeq) DNA (cytosine-5)-methyltransferase 1	Cysteine and methionine metabolism (ko00270)	--	--	C-5 cytosine-specific DNA methylase	DNA (cytosine-5)-methyltransferase 1 OS=Arabidopsis thaliana OX=3702 GN=DMT1 PE=1 SV=1	B	Chromatin structure and dynamics	MDIS1-interacting receptor like kinase 2 [Vitis vinifera]
gene_Vitvi10g01685	7	9	0	68	63	78	0.228727	0.303982	0	2.65113	2.47837	2.90458	2.00237e-12	3.71294	up	--	--	--	--	--	--	--	--	--	--	--	unnamed protein product, partial [Vitis vinifera]
gene_Vitvi17g04012	26	13	13	53	54	48	2.46023	1.21692	1.36245	5.39455	5.48754	4.69718	0.000248212	1.57789	up	--	--	Cellular Component: integral component of membrane (GO:0016021);;	--	--	--	--	--	--	--	--	unnamed protein product, partial [Vitis vinifera]
gene_Vitvi04g00388	21946	21684	19963	3257	3185	3349	111.624	107.621	116.588	18.8047	18.6158	17.8318	0	-2.70516	down	--	--	Cellular Component: nucleus (GO:0005634);; Biological Process: ubiquitin-dependent protein catabolic process (GO:0006511);; Molecular Function: zinc ion binding (GO:0008270);; Biological Process: protein ubiquitination (GO:0016567);; Molecular Function: ubiquitin protein ligase activity (GO:0061630);;	K10144|1.1e-197|vvi:100252623|K10144 RING finger and CHY zinc finger domain-containing protein 1 [EC:2.3.2.27] | (RefSeq) RING finger and CHY zinc finger domain-containing protein 1-like	Ubiquitin mediated proteolysis (ko04120)	[R]	General function prediction only	Zinc-ribbon	Probable E3 ubiquitin-protein ligase RZFP34 OS=Oryza sativa subsp. japonica OX=39947 GN=RZFP34 PE=2 SV=1	O	Posttranslational modification, protein turnover, chaperones	PREDICTED: E3 ubiquitin-protein ligase MIEL1 [Vitis vinifera]
gene_Vitvi04g00164	117	84	108	450	436	447	2.60908	1.80457	2.59092	10.4448	10.1813	9.94003	9.17526e-40	2.10119	up	--	--	--	K15082|1.2e-78|cic:CICLE_v10010155mg|K15082 DNA repair protein RAD7 | (RefSeq) hypothetical protein	--	--	--	--	--	--	--	PREDICTED: uncharacterized protein LOC100257849 isoform X1 [Vitis vinifera]
gene_Vitvi13g04417	277	240	270	70	26	34	2.14344	1.79825	2.25949	0.562317	0.2031	0.26001	7.11412e-23	-2.60487	down	--	--	Molecular Function: ADP binding (GO:0043531);;	K12818|2.7e-67|mtr:MTR_0267s0070|K12818 ATP-dependent RNA helicase DHX8/PRP22 [EC:3.6.4.13] | (RefSeq) NB-ARC domain disease resistance protein, putative	Spliceosome (ko03040)	[T]	Signal transduction mechanisms	Leucine rich repeat	Putative disease resistance protein At3g14460 OS=Arabidopsis thaliana OX=3702 GN=At3g14460 PE=3 SV=1	T	Signal transduction mechanisms	putative disease resistance RPP13-like protein 1 [Vitis vinifera]
gene_Vitvi14g01920	87	76	82	24	26	32	1.9951	1.68377	2.02086	0.552127	0.617694	0.723296	1.10733e-06	-1.58958	down	[M]	Cell wall/membrane/envelope biogenesis	Biological Process: defense response to oomycetes (GO:0002229);; Molecular Function: transmembrane receptor protein serine/threonine kinase activity (GO:0004675);; Molecular Function: ATP binding (GO:0005524);; Cellular Component: plasma membrane (GO:0005886);; Biological Process: defense response (GO:0006952);; Cellular Component: integral component of membrane (GO:0016021);; Biological Process:…	K13415|1.1e-97|han:110929858|K13415 protein brassinosteroid insensitive 1 [EC:2.7.10.1 2.7.11.1] | (RefSeq) systemin receptor SR160-like	Plant hormone signal transduction (ko04075)	--	--	Protein kinase domain	MDIS1-interacting receptor like kinase 2 OS=Arabidopsis thaliana OX=3702 GN=MIK2 PE=1 SV=3	--	--	PREDICTED: MDIS1-interacting receptor like kinase 2 [Vitis vinifera]
gene_Vitvi14g01972	880	876	955	1875	1847	2002	31.345	30.3017	36.8418	69.4681	68.8873	71.0949	7.90017e-47	1.06806	up	--	--	--	--	--	--	--	--	Uncharacterized protein At5g19025 OS=Arabidopsis thaliana OX=3702 GN=At5g19025 PE=2 SV=3	S	Function unknown	PREDICTED: uncharacterized protein At5g19025 [Vitis vinifera]
gene_Vitvi07g04465	111	149	113	36	26	24	5.88739	7.6949	6.47666	1.93786	1.42924	1.27149	1.21098e-12	-2.1188	down	--	--	--	--	--	--	--	--	--	S	Function unknown	hypothetical protein VITISV_015578 [Vitis vinifera]
gene_Vitvi15g01014	6225	5945	5177	2477	2415	2587	74.4981	68.2917	64.7938	32.0404	31.1941	32.0205	8.5034e-164	-1.21793	down	[Q]	Secondary metabolites biosynthesis, transport and catabolism	Cellular Component: cytoplasm (GO:0005737);; Molecular Function: acid-amino acid ligase activity (GO:0016881);; Molecular Function: (-)-jasmonoyl-isoleucine synthetase activity (GO:0102053);; Molecular Function: jasmonoyl-valine synthetase activity (GO:0102057);; Molecular Function: jasmonoyl-leucine synthetase activity (GO:0102058);;	K14506|0.0e+00|vvi:100251627|K14506 jasmonic acid-amino synthetase [EC:6.3.2.52] | (RefSeq) jasmonic acid-amido synthetase JAR1	Plant hormone signal transduction (ko04075)	--	--	GH3 auxin-responsive promoter	Jasmonoyl--L-amino acid synthetase JAR6 OS=Nicotiana attenuata OX=49451 GN=JAR6 PE=1 SV=2	S	Function unknown	PREDICTED: jasmonic acid-amido synthetase JAR1 [Vitis vinifera]
gene_Vitvi07g00814	74	113	70	459	428	503	1.71558	2.54736	1.75738	11.0971	10.416	11.6617	4.02719e-47	2.43087	up	[R]	General function prediction only	Molecular Function: protein binding (GO:0005515);; Cellular Component: cellular_component (GO:0005575);; Cellular Component: intracellular (GO:0005622);; Cellular Component: obsolete cell (GO:0005623);; Cellular Component: nucleus (GO:0005634);; Cellular Component: nucleoplasm (GO:0005654);; Biological Process: regulation of carbohydrate metabolic process (GO:0006109);; Biological Process: regula…	K14152|1.3e-64|cpep:111783531|K14152 phosphoribosyl-ATP pyrophosphohydrolase / phosphoribosyl-AMP cyclohydrolase / histidinol dehydrogenase [EC:3.6.1.31 3.5.4.19 1.1.1.23] | (RefSeq) uncharacterized protein LOC111783531	Histidine metabolism (ko00340);; Biosynthesis of amino acids (ko01230)	--	--	Tetratricopeptide repeat	Protein SULFUR DEFICIENCY-INDUCED 1 OS=Arabidopsis thaliana OX=3702 GN=SDI1 PE=2 SV=1	S	Function unknown	PREDICTED: protein SULFUR DEFICIENCY-INDUCED 1 isoform X1 [Vitis vinifera]
gene_Vitvi14g02476	159	182	185	578	577	595	7.65646	8.50328	9.64755	29.0255	29.1704	28.6502	6.71393e-41	1.72577	up	[T]	Signal transduction mechanisms	Molecular Function: nucleotide binding (GO:0000166);; Molecular Function: molecular_function (GO:0003674);; Molecular Function: binding (GO:0005488);; Cellular Component: cellular_component (GO:0005575);; Cellular Component: obsolete cell (GO:0005623);; Cellular Component: plasma membrane (GO:0005886);; Molecular Function: drug binding (GO:0008144);; Cellular Component: membrane (GO:0016020);; Mo…	--	--	--	--	Universal stress protein family	--	T	Signal transduction mechanisms	PREDICTED: universal stress protein PHOS32 [Vitis vinifera]
gene_Vitvi09g01168	135	132	156	40	49	44	1.46278	1.39133	1.83411	0.449242	0.555028	0.470511	7.75227e-11	-1.68012	down	[I]	Lipid transport and metabolism	Molecular Function: lanosterol synthase activity (GO:0000250);; Cellular Component: lipid droplet (GO:0005811);; Biological Process: triterpenoid biosynthetic process (GO:0016104);; Molecular Function: beta-amyrin synthase activity (GO:0042300);;	K01853|0.0e+00|vvi:100255370|K01853 cycloartenol synthase [EC:5.4.99.8] | (RefSeq) cycloartenol Synthase	Steroid biosynthesis (ko00100)	[I]	Lipid transport and metabolism	Squalene-hopene cyclase C-terminal domain	Cycloartenol synthase OS=Betula platyphylla OX=78630 GN=CASBPX1 PE=1 SV=1	I	Lipid transport and metabolism	PREDICTED: cycloartenol Synthase isoform X1 [Vitis vinifera]
gene_Vitvi02g00257	399	470	373	110	101	146	3.88851	4.45218	3.93649	1.11145	1.03012	1.41487	1.78576e-29	-1.80683	down	[T]	Signal transduction mechanisms	Molecular Function: protein binding (GO:0005515);;	K21867|2.2e-10|aip:107623707|K21867 potassium channel | (RefSeq) potassium channel AKT2/3	--	[R]	General function prediction only	Ankyrin repeats (3 copies)	--	S	Function unknown	PREDICTED: ankyrin-3 isoform X1 [Vitis vinifera]
gene_Vitvi04g00890	0	2	6	377	413	403	0	0.014513	0.063444	3.96011	4.36051	4.05321	5.01454e-41	7.21322	up	[IQ]	Lipid transport and metabolism;; Secondary metabolites biosynthesis, transport and catabolism	Molecular Function: catalytic activity (GO:0003824);;	K23618|0.0e+00|vvi:100253077|K23618 acyl-activating enzyme 11/12 [EC:6.2.1.2 6.2.1.-] | (RefSeq) butyrate--CoA ligase AAE11, peroxisomal	--	[I]	Lipid transport and metabolism	AMP-binding enzyme	Probable acyl-activating enzyme 12, peroxisomal OS=Arabidopsis thaliana OX=3702 GN=AAE12 PE=2 SV=1	I	Lipid transport and metabolism	PREDICTED: butyrate--CoA ligase AAE11, peroxisomal [Vitis vinifera]
gene_Vitvi15g00735	44	40	33	105	95	141	1.41469	1.2579	1.15988	3.5819	3.25516	4.59579	6.38061e-08	1.53454	up	--	--	Cellular Component: nucleus (GO:0005634);; Biological Process: hormone-mediated signaling pathway (GO:0009755);; Biological Process: positive regulation of transcription, DNA-templated (GO:0045893);;	K21994|6.5e-121|vvi:100255815|K21994 LOB domain-containing protein 18 | (RefSeq) LOB domain-containing protein 18	--	--	--	Lateral organ boundaries (LOB) domain	LOB domain-containing protein 18 OS=Arabidopsis thaliana OX=3702 GN=LBD18 PE=1 SV=2	S	Function unknown	PREDICTED: LOB domain-containing protein 18 [Vitis vinifera]
gene_Vitvi00g04399	498	451	348	1591	936	1811	14.823	13.0335	11.2116	49.2492	29.1664	53.7541	1.69137e-09	1.73371	up	[P]	Inorganic ion transport and metabolism	Molecular Function: oxygen binding (GO:0019825);; Molecular Function: heme binding (GO:0020037);;	K02349|1.9e-36|csat:104730000|K02349 DNA polymerase theta [EC:2.7.7.7] | (RefSeq) helicase and polymerase-containing protein TEBICHI-like isoform X1	--	--	--	Bacterial-like globin	Two-on-two hemoglobin-3 OS=Arabidopsis thaliana OX=3702 GN=GLB3 PE=1 SV=1	S	Function unknown	PREDICTED: two-on-two hemoglobin-3 [Vitis vinifera]
gene_Vitvi12g02105	22	32	26	54	37	84	0.165795	0.240533	0.218681	0.433658	0.302046	0.650015	0.00606712	1.11101	up	--	--	Molecular Function: ADP binding (GO:0043531);;	K13459|1.1e-225|vvi:104881068|K13459 disease resistance protein RPS2 | (RefSeq) disease resistance protein At4g27190-like	Plant-pathogen interaction (ko04626)	[T]	Signal transduction mechanisms	Leucine rich repeat	Probable disease resistance protein At1g63360 OS=Arabidopsis thaliana OX=3702 GN=At1g63360 PE=2 SV=1	T	Signal transduction mechanisms	PREDICTED: probable disease resistance protein At4g27220 isoform X1 [Vitis vinifera]
gene_Vitvi11g00039	0	0	0	44	49	54	0	0	0	0.668084	0.746126	0.79314	3.26761e-10	8.04879	up	[P]	Inorganic ion transport and metabolism	Molecular Function: N,N-dimethylaniline monooxygenase activity (GO:0004499);; Molecular Function: flavin adenine dinucleotide binding (GO:0050660);; Molecular Function: NADP binding (GO:0050661);;	K11816|2.6e-15|han:110901206|K11816 indole-3-pyruvate monooxygenase [EC:1.14.13.168] | (RefSeq) probable indole-3-pyruvate monooxygenase YUCCA4	Tryptophan metabolism (ko00380)	[Q]	Secondary metabolites biosynthesis, transport and catabolism	Flavin-binding monooxygenase-like	Probable flavin-containing monooxygenase 1 OS=Arabidopsis thaliana OX=3702 GN=FMO1 PE=2 SV=1	Q	Secondary metabolites biosynthesis, transport and catabolism	PREDICTED: probable flavin-containing monooxygenase 1 [Vitis vinifera]
gene_Vitvi14g01973	654	596	504	1321	1281	1335	7.6494	6.76979	6.38896	16.0844	15.7035	15.5744	4.88345e-45	1.16346	up	--	--	Molecular Function: DNA binding (GO:0003677);; Molecular Function: DNA-binding transcription factor activity (GO:0003700);; Cellular Component: nucleus (GO:0005634);;	K16222|4.3e-63|csat:104726841|K16222 Dof zinc finger protein DOF5.5 | (RefSeq) cyclic dof factor 1-like	Circadian rhythm - plant (ko04712)	--	--	Dof domain, zinc finger	Cyclic dof factor 2 OS=Arabidopsis thaliana OX=3702 GN=CDF2 PE=1 SV=2	K	Transcription	PREDICTED: cyclic dof factor 2 [Vitis vinifera]
gene_Vitvi10g01035	7	0	0	66	72	90	0.100782	0	0	1.03378	1.12381	1.35013	0.000607533	5.04764	up	--	--	Cellular Component: nucleus (GO:0005634);; Cellular Component: cytosol (GO:0005829);; Cellular Component: plasma membrane (GO:0005886);; Biological Process: cellular response to auxin stimulus (GO:0071365);; Biological Process: protein localization involved in auxin polar transport (GO:1901703);;	K19996|5.5e-124|atr:18449038|K19996 phosphatidylinositol transfer protein SFH5 | (RefSeq) patellin-3	--	[I]	Lipid transport and metabolism	CRAL/TRIO domain	Patellin-4 OS=Arabidopsis thaliana OX=3702 GN=PATL4 PE=1 SV=2	I	Lipid transport and metabolism	PREDICTED: patellin-4 [Vitis vinifera]
gene_Vitvi07g02640	92	96	80	38	29	25	2.7307	2.77504	2.57663	1.18396	0.901225	0.728466	1.08829e-06	-1.5433	down	[QV]	Secondary metabolites biosynthesis, transport and catabolism;; Defense mechanisms	Molecular Function: monooxygenase activity (GO:0004497);; Molecular Function: iron ion binding (GO:0005506);; Molecular Function: oxidoreductase activity, acting on paired donors, with incorporation or reduction of molecular oxygen (GO:0016705);; Molecular Function: heme binding (GO:0020037);;	K13260|1.8e-122|vvi:100261095|K13260 isoflavone/4'-methoxyisoflavone 2'-hydroxylase [EC:1.14.14.90 1.14.14.89] | (RefSeq) isoflavone 2'-hydroxylase	Isoflavonoid biosynthesis (ko00943)	[Q]	Secondary metabolites biosynthesis, transport and catabolism	Cytochrome P450	Cytochrome P450 81Q32 OS=Catharanthus roseus OX=4058 GN=CYP81Q32 PE=2 SV=1	Q	Secondary metabolites biosynthesis, transport and catabolism	Cytochrome P450 81D1 [Vitis vinifera]
gene_Vitvi17g00681	941	900	906	398	436	468	5.96061	5.53154	6.21049	2.6221	2.88659	2.95535	1.85782e-30	-1.0855	down	[J]	Translation, ribosomal structure and biogenesis	Molecular Function: RNA binding (GO:0003723);; Molecular Function: helicase activity (GO:0004386);; Molecular Function: ATP binding (GO:0005524);; Cellular Component: spliceosomal complex (GO:0005681);;	K12813|0.0e+00|vvi:100244993|K12813 pre-mRNA-splicing factor ATP-dependent RNA helicase DHX16 [EC:3.6.4.13] | (RefSeq) pre-mRNA-splicing factor ATP-dependent RNA helicase DEAH1	Spliceosome (ko03040)	[A]	RNA processing and modification	Oligonucleotide/oligosaccharide-binding (OB)-fold	Pre-mRNA-splicing factor ATP-dependent RNA helicase DEAH1 OS=Arabidopsis thaliana OX=3702 GN=ESP3 PE=1 SV=1	A	RNA processing and modification	PREDICTED: pre-mRNA-splicing factor ATP-dependent RNA helicase DEAH1 [Vitis vinifera]
gene_Vitvi07g00403	84	92	73	17	20	11	3.83763	4.10244	3.64706	0.778929	0.927688	0.49236	1.67431e-10	-2.37303	down	--	--	Biological Process: cytoplasmic translation (GO:0002181);; Molecular Function: structural constituent of ribosome (GO:0003735);; Cellular Component: cytosolic large ribosomal subunit (GO:0022625);;	K02905|6.7e-27|vvi:100243565|K02905 large subunit ribosomal protein L29e | (RefSeq) 60S ribosomal protein L29-1-like	Ribosome (ko03010)	[J]	Translation, ribosomal structure and biogenesis	Ribosomal L29e protein family	60S ribosomal protein L29-1 OS=Arabidopsis thaliana OX=3702 GN=RPL29A PE=1 SV=1	J	Translation, ribosomal structure and biogenesis	60S ribosomal protein L29-1 [Vitis vinifera]
gene_Vitvi15g01037	306	318	315	2159	2019	2075	3.06246	3.09217	3.41472	22.4953	21.173	20.7212	1.07207e-243	2.72901	up	[G]	Carbohydrate transport and metabolism	Molecular Function: hydrolase activity, hydrolyzing O-glycosyl compounds (GO:0004553);; Biological Process: carbohydrate metabolic process (GO:0005975);;	K01183|1.1e-180|vvi:109124075|K01183 chitinase [EC:3.2.1.14] | (RefSeq) basic endochitinase-like	Amino sugar and nucleotide sugar metabolism (ko00520)	[M]	Cell wall/membrane/envelope biogenesis	Glycosyl hydrolases family 18	Acidic endochitinase OS=Nicotiana tabacum OX=4097 PE=1 SV=1	G	Carbohydrate transport and metabolism	Basic endochitinase [Vitis vinifera]
gene_Vitvi19g02039	118243	132346	125386	62433	59967	62087	4000.72	4348.68	4595.82	2197.54	2124.27	2094.44	3.28087e-48	-1.03501	down	--	--	--	--	--	--	--	Glycine rich protein family	--	--	--	hypothetical protein CK203_041337 [Vitis vinifera]
gene_Vitvi01g00644	19	33	15	42	50	59	0.165736	0.276868	0.141246	0.378971	0.454239	0.510271	0.00537462	1.17151	up	--	--	Cellular Component: cellular_component (GO:0005575);; Cellular Component: obsolete cell (GO:0005623);; Cellular Component: plasma membrane (GO:0005886);; Cellular Component: membrane (GO:0016020);; Cellular Component: obsolete cell part (GO:0044464);; Cellular Component: cell periphery (GO:0071944);;	--	--	--	--	NPH3 family	BTB/POZ domain-containing protein At1g67900 OS=Arabidopsis thaliana OX=3702 GN=At1g67900 PE=1 SV=1	S	Function unknown	PREDICTED: BTB/POZ domain-containing protein At1g67900 isoform X1 [Vitis vinifera]
gene_Vitvi10g02300	1913	1963	1818	863	834	923	20.4801	20.4114	21.0873	9.60289	9.34797	9.85249	1.97142e-68	-1.1269	down	[O]	Posttranslational modification, protein turnover, chaperones	Molecular Function: serine-type endopeptidase activity (GO:0004252);;	K15333|3.1e-81|nsy:104224633|K15333 tRNA guanosine-2'-O-methyltransferase [EC:2.1.1.34] | (RefSeq) uncharacterized protein LOC104224633	--	--	--	Subtilase family	Subtilisin-like protease SBT5.3 OS=Arabidopsis thaliana OX=3702 GN=AIR3 PE=2 SV=1	O	Posttranslational modification, protein turnover, chaperones	unnamed protein product, partial [Vitis vinifera]
gene_Vitvi05g04565	29	24	24	99	87	107	1.63797	1.30936	1.44152	5.87894	5.22151	6.10772	7.80512e-10	1.92043	up	[QR]	Secondary metabolites biosynthesis, transport and catabolism;; General function prediction only	Biological Process: oxidation-reduction process (GO:0055114);;	K19825|2.4e-32|vvi:100256090|K19825 2-alkenal reductase (NADP+) [EC:1.3.1.102] | (RefSeq) NADP-dependent alkenal double bond reductase P2-like	--	[R]	General function prediction only	--	2-alkenal reductase (NADP(+)-dependent) OS=Nicotiana tabacum OX=4097 GN=DBR PE=1 SV=1	S	Function unknown	2-alkenal reductase (NADP(+)-dependent) [Vitis vinifera]
gene_Vitvi11g04001	468	449	364	211	184	185	9.9934	9.31653	8.40866	4.68849	4.10637	3.92271	3.836e-16	-1.14444	down	--	--	Cellular Component: chloroplast outer membrane (GO:0009707);; Biological Process: galactolipid biosynthetic process (GO:0019375);; Molecular Function: UDP-galactosyltransferase activity (GO:0035250);;	K09480|5.3e-178|vvi:100247315|K09480 digalactosyldiacylglycerol synthase [EC:2.4.1.241] | (RefSeq) digalactosyldiacylglycerol synthase 2, chloroplastic	Glycerolipid metabolism (ko00561)	--	--	--	Digalactosyldiacylglycerol synthase 2, chloroplastic OS=Lotus japonicus OX=34305 GN=DGD2 PE=2 SV=1	S	Function unknown	PREDICTED: digalactosyldiacylglycerol synthase 2, chloroplastic [Vitis vinifera]
gene_Vitvi02g01423	9	23	24	83	73	89	0.215422	0.530943	0.62382	2.06149	1.81557	2.11295	3.44586e-08	2.11287	up	--	--	--	--	--	[R]	General function prediction only	--	Uncharacterized protein At4g22758 OS=Arabidopsis thaliana OX=3702 GN=At4g22758 PE=2 SV=1	S	Function unknown	PREDICTED: uncharacterized protein At4g22758 [Vitis vinifera]
gene_Vitvi18g02597	43	45	46	8	15	7	1.98487	2.02883	2.34571	0.39247	0.71678	0.313346	1.26061e-05	-2.16178	down	--	--	Molecular Function: glutathione transferase activity (GO:0004364);; Cellular Component: cytoplasm (GO:0005737);; Biological Process: glutathione metabolic process (GO:0006749);;	K00799|3.4e-60|mdm:114823108|K00799 glutathione S-transferase [EC:2.5.1.18] | (RefSeq) glutathione transferase GST 23-like	Glutathione metabolism (ko00480)	[O]	Posttranslational modification, protein turnover, chaperones	Glutathione S-transferase, N-terminal domain	Glutathione transferase GST 23 OS=Zea mays OX=4577 PE=2 SV=1	O	Posttranslational modification, protein turnover, chaperones	Glutathione transferase GST 23 [Vitis vinifera]
gene_Vitvi17g00372	532	482	408	192	161	180	9.40413	8.27272	7.82149	3.52952	2.97808	3.16166	1.0813e-24	-1.41854	down	--	--	Cellular Component: integral component of membrane (GO:0016021);;	--	--	--	--	Transmembrane Fragile-X-F protein	--	O	Posttranslational modification, protein turnover, chaperones	PREDICTED: uncharacterized protein LOC100256061 isoform X1 [Vitis vinifera]
gene_Vitvi08g02368	158	182	177	792	711	779	21.3887	23.8371	25.9305	111.53	100.858	105.186	2.14883e-70	2.13414	up	--	--	Cellular Component: integral component of membrane (GO:0016021);;	--	--	--	--	--	Arabinogalactan protein 12 OS=Arabidopsis thaliana OX=3702 GN=AGP12 PE=1 SV=1	S	Function unknown	PREDICTED: arabinogalactan peptide 13 [Vitis vinifera]
gene_Vitvi04g01648	158	122	82	38	36	37	1.63146	1.22037	0.912182	0.407898	0.390206	0.379277	1.06613e-08	-1.70065	down	--	--	Cellular Component: integral component of membrane (GO:0016021);;	K20890|2.5e-80|oeu:111370894|K20890 xylan alpha-glucuronosyltransferase [EC:2.4.1.-] | (RefSeq) UDP-glucuronate:xylan alpha-glucuronosyltransferase 1-like	--	[R]	General function prediction only	Domain of unknown function	--	S	Function unknown	PREDICTED: uncharacterized protein LOC100245499 isoform X2 [Vitis vinifera]
gene_Vitvi03g01127	8	6	0	1387	1432	1431	0.258088	0.162066	0	47.9985	49.8869	47.4774	1.00715e-95	8.24185	up	[C]	Energy production and conversion	Cellular Component: plasma membrane (GO:0005886);; Cellular Component: integral component of membrane (GO:0016021);; Molecular Function: oxidoreductase activity (GO:0016491);; Molecular Function: electron transporter, transferring electrons within cytochrome b6/f complex of photosystem II activity (GO:0045158);; Molecular Function: 2 iron, 2 sulfur cluster binding (GO:0051537);;	K02636|6.5e-113|vvi:100245219|K02636 cytochrome b6-f complex iron-sulfur subunit [EC:7.1.1.6] | (RefSeq) cytochrome b6-f complex iron-sulfur subunit 2, chloroplastic	Photosynthesis (ko00195)	[C]	Energy production and conversion	Rieske [2Fe-2S] domain	Cytochrome b6-f complex iron-sulfur subunit 1, chloroplastic OS=Nicotiana tabacum OX=4097 GN=petC1 PE=2 SV=2	C	Energy production and conversion	PREDICTED: cytochrome b6-f complex iron-sulfur subunit 2, chloroplastic [Vitis vinifera]
NewGene_478	83	113	89	22	18	25	1.16494	1.55236	1.35411	0.310176	0.252917	0.3487	1.31493e-10	-2.1405	down	--	--	Biological Process: reproduction (GO:0000003);; Biological Process: nuclear-transcribed mRNA catabolic process, nonsense-mediated decay (GO:0000184);; Biological Process: nuclear-transcribed mRNA catabolic process, deadenylation-dependent decay (GO:0000288);; Biological Process: nuclear-transcribed mRNA catabolic process, exonucleolytic (GO:0000291);; Biological Process: nuclear-transcribed mRNA …	K20823|6.09e-38|vvi:100250870|K20823 N-alpha-acetyltransferase 35, NatC auxiliary subunit | (RefSeq) N-alpha-acetyltransferase 35, NatC auxiliary subunit-like	--	--	--	--	--	A	RNA processing and modification	hypothetical protein CK203_092333 [Vitis vinifera]
gene_Vitvi10g00694	2053	2154	1942	6293	6405	7355	38.9487	39.6812	39.8994	124.212	127.228	139.126	9.68142e-289	1.69762	up	[Q]	Secondary metabolites biosynthesis, transport and catabolism	Molecular Function: oxidoreductase activity (GO:0016491);; Molecular Function: metal ion binding (GO:0046872);;	K05658|3.5e-131|cpep:111781709|K05658 ATP-binding cassette, subfamily B (MDR/TAP), member 1 [EC:7.6.2.2] | (RefSeq) uncharacterized protein LOC111781709	ABC transporters (ko02010)	[QR]	Secondary metabolites biosynthesis, transport and catabolism;; General function prediction only	non-haem dioxygenase in morphine synthesis N-terminal	Protein SRG1 OS=Arabidopsis thaliana OX=3702 GN=SRG1 PE=2 SV=1	Q	Secondary metabolites biosynthesis, transport and catabolism	PREDICTED: protein SRG1 [Vitis vinifera]
gene_Vitvi06g01740	334	403	369	784	868	868	30.9711	36.2852	37.0855	75.7117	84.3304	80.3181	7.14948e-29	1.18073	up	--	--	--	--	--	--	--	Thylakoid soluble phosphoprotein TSP9	--	S	Function unknown	PREDICTED: uncharacterized protein LOC100265554 [Vitis vinifera]
gene_Vitvi13g00709	51	55	58	122	111	153	0.23791	0.247257	0.292612	0.593784	0.540395	0.71331	1.44001e-06	1.22154	up	--	--	--	--	--	--	--	N-terminal C2 in EEIG1 and EHBP1 proteins	--	--	--	PREDICTED: myosin-9 [Vitis vinifera]
gene_Vitvi07g00563	213	197	155	43	31	45	5.11565	4.60141	4.00673	1.07662	0.775549	1.07224	2.2279e-20	-2.25086	down	--	--	Molecular Function: transcription coactivator activity (GO:0003713);; Cellular Component: nucleus (GO:0005634);; Biological Process: cell population proliferation (GO:0008283);; Biological Process: positive regulation of transcription, DNA-templated (GO:0045893);; Biological Process: positive regulation of transcription by RNA polymerase II (GO:0045944);; Biological Process: leaf development (GO:…	--	--	[K]	Transcription	SSXT protein (N-terminal region)	GRF-interacting factor 1 OS=Zea mays OX=4577 GN=GIF1 PE=1 SV=1	K	Transcription	PREDICTED: GRF1-interacting factor 1 [Vitis vinifera]
gene_Vitvi06g00505	507	452	427	1271	1171	1230	4.0038	3.46732	3.64644	10.4402	9.68153	9.68186	6.7347e-59	1.40086	up	--	--	Molecular Function: DNA binding (GO:0003677);; Molecular Function: DNA-binding transcription factor activity (GO:0003700);; Cellular Component: nucleus (GO:0005634);;	K14491|1.7e-22|dosa:Os02t0796500-01|K14491 two-component response regulator ARR-B family | (RefSeq) Os02g0796500, ORR3, B-TYPE_RESPONSE_REGULATOR_3; B-type response regulator, Cytokinin signaling	Plant hormone signal transduction (ko04075)	--	--	Myb-like DNA-binding domain	Transcription factor LUX OS=Arabidopsis thaliana OX=3702 GN=LUX PE=1 SV=1	K	Transcription	hypothetical protein VITISV_006762 [Vitis vinifera]
gene_Vitvi02g01355	5	4	4	58	41	50	0.055871	0.037382	0.035836	0.673897	0.482053	0.557061	1.05284e-09	3.51293	up	[N]	Cell motility	Cellular Component: Golgi apparatus (GO:0005794);; Cellular Component: trans-Golgi network (GO:0005802);; Cellular Component: plasma membrane (GO:0005886);; Biological Process: plant-type primary cell wall biogenesis (GO:0009833);; Cellular Component: integral component of membrane (GO:0016021);; Molecular Function: cellulose synthase activity (GO:0016759);; Molecular Function: cellulose synthase…	K10999|3.4e-114|bvg:104901723|K10999 cellulose synthase A [EC:2.4.1.12] | (RefSeq) cellulose synthase A catalytic subunit 7 [UDP-forming]	--	--	--	Cellulose synthase	Cellulose synthase-like protein G3 OS=Arabidopsis thaliana OX=3702 GN=CSLG3 PE=2 SV=2	G	Carbohydrate transport and metabolism	unnamed protein product, partial [Vitis vinifera]
gene_Vitvi05g00588	39	30	21	81	118	83	0.310831	0.237081	0.182957	0.687993	1.00394	0.675596	7.08835e-07	1.6539	up	[P]	Inorganic ion transport and metabolism	Molecular Function: calcium transmembrane transporter activity, phosphorylative mechanism (GO:0005388);; Molecular Function: ATP binding (GO:0005524);; Cellular Component: integral component of membrane (GO:0016021);; Molecular Function: ATPase-coupled cation transmembrane transporter activity (GO:0019829);; Cellular Component: intracellular membrane-bounded organelle (GO:0043231);;	K01537|0.0e+00|vvi:100259585|K01537 P-type Ca2+ transporter type 2C [EC:7.2.2.10] | (RefSeq) putative calcium-transporting ATPase 13, plasma membrane-type	--	[P]	Inorganic ion transport and metabolism	Cation transporting ATPase, C-terminus	Putative calcium-transporting ATPase 13, plasma membrane-type OS=Arabidopsis thaliana OX=3702 GN=ACA13 PE=3 SV=1	P	Inorganic ion transport and metabolism	PREDICTED: putative calcium-transporting ATPase 13, plasma membrane-type [Vitis vinifera]
gene_Vitvi15g00912	719	739	684	226	199	268	12.368	12.3466	12.7459	4.04719	3.58404	4.59058	1.63707e-45	-1.63722	down	--	--	Cellular Component: nucleus (GO:0005634);; Biological Process: regulation of transcription, DNA-templated (GO:0006355);; Molecular Function: sequence-specific DNA binding (GO:0043565);;	K09338|4.6e-135|vvi:100245524|K09338 homeobox-leucine zipper protein | (RefSeq) homeobox-leucine zipper protein ATHB-12	--	[K]	Transcription	Homeobox associated leucine zipper	Homeobox-leucine zipper protein ATHB-7 OS=Arabidopsis thaliana OX=3702 GN=ATHB-7 PE=1 SV=2	K	Transcription	PREDICTED: homeobox-leucine zipper protein ATHB-12 [Vitis vinifera]
gene_Vitvi14g01734	11962	13039	12410	26515	26095	28114	250.112	264.765	281.101	576.758	571.266	586.108	4.45137e-193	1.10109	up	[O]	Posttranslational modification, protein turnover, chaperones	Molecular Function: glutathione-disulfide reductase activity (GO:0004362);; Cellular Component: cytoplasm (GO:0005737);; Molecular Function: electron transfer activity (GO:0009055);; Molecular Function: protein disulfide oxidoreductase activity (GO:0015035);; Biological Process: cellular response to oxidative stress (GO:0034599);; Biological Process: cell redox homeostasis (GO:0045454);;	K03676|2.3e-57|vvi:100244121|K03676 glutaredoxin 3 | (RefSeq) glutaredoxin	--	[O]	Posttranslational modification, protein turnover, chaperones	Glutaredoxin	Glutaredoxin OS=Vernicia fordii OX=73154 PE=3 SV=1	O	Posttranslational modification, protein turnover, chaperones	PREDICTED: glutaredoxin [Vitis vinifera]
gene_Vitvi06g04083	69	80	68	0	0	3	3.97775	4.50296	4.28476	0	0	0.124208	2.14117e-11	-6.18731	down	--	--	--	--	--	--	--	--	Ripening-related protein grip22 OS=Vitis vinifera OX=29760 GN=grip22 PE=2 SV=1	S	Function unknown	Grip22-like protein [Vitis quinquangularis]
gene_Vitvi07g02645	1405	1263	1086	5405	5323	5862	64.2604	56.1593	53.6688	257.21	254.894	267.3	0	2.1395	up	--	--	--	--	--	--	--	--	--	S	Function unknown	PREDICTED: uncharacterized protein LOC100264533 [Vitis vinifera]
gene_Vitvi18g00768	223	232	191	734	756	722	2.83346	2.85586	2.61476	9.72603	10.0853	9.16051	2.28129e-54	1.77289	up	[M]	Cell wall/membrane/envelope biogenesis	Molecular Function: protein kinase activity (GO:0004672);; Molecular Function: ATP binding (GO:0005524);; Cellular Component: integral component of membrane (GO:0016021);;	K01180|1.9e-74|cmax:111487562|K01180 endo-1,3(4)-beta-glucanase [EC:3.2.1.6] | (RefSeq) uncharacterized protein LOC111487562	--	[T]	Signal transduction mechanisms	Protein kinase domain	Probable serine/threonine-protein kinase At1g01540 OS=Arabidopsis thaliana OX=3702 GN=At1g01540 PE=1 SV=2	T	Signal transduction mechanisms	PREDICTED: probable serine/threonine-protein kinase At1g01540 isoform X1 [Vitis vinifera]
gene_Vitvi01g00162	157	223	214	79	82	103	2.37545	3.27075	3.50527	1.23317	1.29156	1.54575	6.83439e-08	-1.18399	down	[QV]	Secondary metabolites biosynthesis, transport and catabolism;; Defense mechanisms	Molecular Function: monooxygenase activity (GO:0004497);; Molecular Function: iron ion binding (GO:0005506);; Cellular Component: integral component of membrane (GO:0016021);; Molecular Function: oxidoreductase activity, acting on paired donors, with incorporation or reduction of molecular oxygen (GO:0016705);; Molecular Function: heme binding (GO:0020037);;	K15402|0.0e+00|vvi:100254406|K15402 fatty acid omega-hydroxylase [EC:1.14.-.-] | (RefSeq) cytochrome P450 86B1	Cutin, suberine and wax biosynthesis (ko00073)	[QI]	Secondary metabolites biosynthesis, transport and catabolism;; Lipid transport and metabolism	Cytochrome P450	Cytochrome P450 86B1 OS=Arabidopsis thaliana OX=3702 GN=CYP86B1 PE=2 SV=1	Q	Secondary metabolites biosynthesis, transport and catabolism	PREDICTED: cytochrome P450 86B1 [Vitis vinifera]
gene_Vitvi10g04292	17	14	8	244	233	222	0.206092	0.162342	0.105088	3.0846	2.96483	2.68941	9.35001e-43	4.1636	up	--	--	Molecular Function: catechol oxidase activity (GO:0004097);; Biological Process: pigment biosynthetic process (GO:0046148);; Molecular Function: metal ion binding (GO:0046872);;	K00422|0.0e+00|vvi:100233086|K00422 polyphenol oxidase [EC:1.10.3.1] | (RefSeq) PPO, GPO1; polyphenol oxidase	Tyrosine metabolism (ko00350);; Isoquinoline alkaloid biosynthesis (ko00950)	--	--	Protein of unknown function (DUF_B2219)	Polyphenol oxidase, chloroplastic OS=Vitis vinifera OX=29760 PE=1 SV=1	S	Function unknown	RecName: Full=Polyphenol oxidase, chloroplastic; Short=PPO; AltName: Full=Catechol oxidase; Flags: Precursor [Vitis vinifera]
gene_Vitvi18g00447	300	303	342	739	692	655	11.2653	11.0466	13.9092	28.8577	27.2034	24.5194	4.82129e-21	1.13409	up	--	--	Molecular Function: structural constituent of ribosome (GO:0003735);; Cellular Component: mitochondrial large ribosomal subunit (GO:0005762);; Biological Process: translation (GO:0006412);;	K17422|9.7e-49|vvi:100250642|K17422 large subunit ribosomal protein L41 | (RefSeq) 39S ribosomal protein L41-A, mitochondrial-like	--	[J]	Translation, ribosomal structure and biogenesis	Mitochondrial ribosomal protein L27	--	J	Translation, ribosomal structure and biogenesis	PREDICTED: 39S ribosomal protein L41-A, mitochondrial [Vitis vinifera]
gene_Vitvi17g01520	2	2	0	46	36	45	0.026068	0.020048	0	0.61972	0.484759	0.576578	1.0135e-08	4.98778	up	--	--	Biological Process: lipid metabolic process (GO:0006629);;	K18875|0.0e+00|vvi:100250236|K18875 enhanced disease susceptibility 1 protein | (RefSeq) protein EDS1	Plant-pathogen interaction (ko04626)	--	--	Enhanced disease susceptibility 1 protein EP domain	Protein EDS1 OS=Arabidopsis thaliana OX=3702 GN=EDS1 PE=1 SV=1	O	Posttranslational modification, protein turnover, chaperones	PREDICTED: protein EDS1 [Vitis vinifera]
gene_Vitvi04g01819	108	111	87	315	322	329	3.75991	3.78288	3.288	11.5094	11.8379	11.4986	1.19723e-23	1.65535	up	--	--	Cellular Component: exocyst (GO:0000145);; Cellular Component: cytosol (GO:0005829);; Biological Process: exocytosis (GO:0006887);; Biological Process: protein transport (GO:0015031);;	--	--	[K]	Transcription	--	--	U	Intracellular trafficking, secretion, and vesicular transport	PREDICTED: uncharacterized protein LOC100259275 [Vitis vinifera]
gene_Vitvi04g01097	657	605	644	22	23	36	15.8776	14.2122	16.8726	0.533763	0.559478	0.861169	4.38721e-112	-4.56741	down	--	--	Molecular Function: molecular_function (GO:0003674);; Molecular Function: binding (GO:0005488);; Molecular Function: carbohydrate binding (GO:0030246);;	K03188|4.3e-44|dcr:108224146|K03188 urease accessory protein | (RefSeq) uncharacterized protein LOC108224146 isoform X1	--	--	--	Phloem protein 2	Putative F-box protein PP2-B2 OS=Arabidopsis thaliana OX=3702 GN=PP2B2 PE=4 SV=2	S	Function unknown	PREDICTED: putative F-box protein PP2-B12 [Vitis vinifera]
gene_Vitvi01g01808	121	153	154	911	777	885	1.07823	1.32192	1.48537	8.45493	7.25608	7.87089	1.25196e-89	2.57829	up	--	--	Molecular Function: protein serine/threonine phosphatase activity (GO:0004722);; Molecular Function: magnesium-dependent protein serine/threonine phosphatase activity (GO:0004724);;	K01102|2.7e-68|sita:101770804|K01102 pyruvate dehydrogenase phosphatase [EC:3.1.3.43] | (RefSeq) putative protein phosphatase 2C 46	--	[T]	Signal transduction mechanisms	Protein phosphatase 2C	Probable protein phosphatase 2C 39 OS=Oryza sativa subsp. japonica OX=39947 GN=Os04g0403701 PE=2 SV=2	T	Signal transduction mechanisms	PREDICTED: probable protein phosphatase 2C 40 [Vitis vinifera]
gene_Vitvi03g00186	1306	1264	978	533	512	468	24.5218	23.0558	19.8854	10.4066	10.0709	8.75943	5.52028e-35	-1.22852	down	[G]	Carbohydrate transport and metabolism	Cellular Component: integral component of membrane (GO:0016021);; Molecular Function: transmembrane transporter activity (GO:0022857);;	--	--	[R]	General function prediction only	Major Facilitator Superfamily	--	S	Function unknown	PREDICTED: hippocampus abundant transcript-like protein 1 [Vitis vinifera]
gene_Vitvi07g02280	83	126	56	23	46	34	1.14243	1.69195	0.829342	0.330052	0.65896	0.467281	0.000203407	-1.35435	down	--	--	Molecular Function: double-stranded DNA binding (GO:0003690);; Biological Process: regulation of transcription, DNA-templated (GO:0006355);; Cellular Component: chloroplast (GO:0009507);; Biological Process: chloroplast organization (GO:0009658);; Biological Process: developmental process (GO:0032502);;	K15032|2.2e-235|vvi:100241175|K15032 mTERF domain-containing protein, mitochondrial | (RefSeq) transcription termination factor MTERF9, chloroplastic-like	--	[KR]	Transcription;; General function prediction only	mTERF	--	K	Transcription	PREDICTED: transcription termination factor MTERF9, chloroplastic-like [Vitis vinifera]
gene_Vitvi13g00405	272	192	187	79	92	73	9.80552	6.72925	7.32311	2.93969	3.47331	2.61334	5.86459e-11	-1.41535	down	[O]	Posttranslational modification, protein turnover, chaperones	Biological Process: response to reactive oxygen species (GO:0000302);; Biological Process: protein folding (GO:0006457);; Biological Process: response to heat (GO:0009408);; Biological Process: response to salt stress (GO:0009651);; Biological Process: response to hydrogen peroxide (GO:0042542);; Molecular Function: protein self-association (GO:0043621);; Molecular Function: unfolded protein bind…	K13993|2.5e-80|vvi:100265108|K13993 HSP20 family protein | (RefSeq) 18.2 kDa class I heat shock protein	Protein processing in endoplasmic reticulum (ko04141)	[O]	Posttranslational modification, protein turnover, chaperones	Hsp20/alpha crystallin family	18.2 kDa class I heat shock protein OS=Medicago sativa OX=3879 GN=HSP18.2 PE=2 SV=1	O	Posttranslational modification, protein turnover, chaperones	PREDICTED: 18.2 kDa class I heat shock protein [Vitis vinifera]
gene_Vitvi04g01519	144	199	176	981	1010	1053	2.34643	3.13662	3.09212	16.6277	17.2285	17.1041	6.74347e-106	2.54459	up	--	--	--	--	--	--	--	Protein of unknown function (DUF295)	F-box protein SKIP23 OS=Arabidopsis thaliana OX=3702 GN=SKIP23 PE=1 SV=1	S	Function unknown	PREDICTED: F-box protein SKIP23-like [Vitis vinifera]
gene_Vitvi03g00242	735	755	668	6609	6602	6665	17.5964	17.5535	17.327	164.717	165.607	159.214	0	3.19856	up	--	--	--	--	--	--	--	Phosphate-induced protein 1 conserved region	Protein EXORDIUM-like 5 OS=Arabidopsis thaliana OX=3702 GN=EXL5 PE=2 SV=1	S	Function unknown	PREDICTED: protein EXORDIUM-like 5 [Vitis vinifera]
gene_Vitvi07g00032	947	935	812	404	339	363	12.9694	12.415	11.9746	5.74249	4.79546	4.93271	3.61622e-38	-1.28828	down	--	--	Molecular Function: magnesium ion transmembrane transporter activity (GO:0015095);; Biological Process: magnesium ion transport (GO:0015693);; Cellular Component: integral component of membrane (GO:0016021);;	K16075|1.1e-156|vvi:100246066|K16075 magnesium transporter | (RefSeq) magnesium transporter MRS2-I	--	[P]	Inorganic ion transport and metabolism	CorA-like Mg2+ transporter protein	Magnesium transporter MRS2-I OS=Oryza sativa subsp. indica OX=39946 GN=MRS2-I PE=3 SV=1	P	Inorganic ion transport and metabolism	PREDICTED: magnesium transporter MRS2-I isoform X1 [Vitis vinifera]
gene_Vitvi04g01796	114	123	130	285	252	303	5.96943	6.25211	7.3594	15.5939	13.8602	15.8777	4.11855e-12	1.18373	up	[O]	Posttranslational modification, protein turnover, chaperones	Biological Process: response to reactive oxygen species (GO:0000302);; Biological Process: protein folding (GO:0006457);; Biological Process: response to heat (GO:0009408);; Biological Process: response to salt stress (GO:0009651);; Biological Process: response to hydrogen peroxide (GO:0042542);; Molecular Function: protein self-association (GO:0043621);; Molecular Function: unfolded protein bind…	K13993|2.4e-81|vvi:100854120|K13993 HSP20 family protein | (RefSeq) 17.3 kDa class II heat shock protein	Protein processing in endoplasmic reticulum (ko04141)	[O]	Posttranslational modification, protein turnover, chaperones	Hsp20/alpha crystallin family	17.3 kDa class II heat shock protein OS=Solanum peruvianum OX=4082 PE=2 SV=1	O	Posttranslational modification, protein turnover, chaperones	PREDICTED: 17.3 kDa class II heat shock protein [Vitis vinifera]
gene_Vitvi14g00352	12	9	0	76	106	111	0.146255	0.112928	0	1.03012	1.46101	1.45409	6.03291e-05	3.82904	up	--	--	Biological Process: cytokinesis by cell plate formation (GO:0000911);;	--	--	--	--	--	Coiled-coil domain-containing protein SCD2 OS=Arabidopsis thaliana OX=3702 GN=SCD2 PE=1 SV=1	--	--	PREDICTED: coiled-coil domain-containing protein SCD2 isoform X2 [Vitis vinifera]
gene_Vitvi14g00029	0	8	6	478	442	552	0	0.133916	0.107303	9.04948	8.42061	10.0164	4.81693e-59	6.70691	up	--	--	Molecular Function: aspartic-type endopeptidase activity (GO:0004190);; Biological Process: proteolysis (GO:0006508);; Biological Process: lipid metabolic process (GO:0006629);; Biological Process: protein catabolic process (GO:0030163);;	K08245|3.0e-270|vvi:100266485|K08245 phytepsin [EC:3.4.23.40] | (RefSeq) aspartic proteinase A1	--	[O]	Posttranslational modification, protein turnover, chaperones	Eukaryotic aspartyl protease	Aspartic proteinase A1 OS=Arabidopsis thaliana OX=3702 GN=APA1 PE=1 SV=1	O	Posttranslational modification, protein turnover, chaperones	PREDICTED: aspartic proteinase A1 isoform X1 [Vitis vinifera]
gene_Vitvi17g01012	1866	2037	1748	459	402	486	40.0509	42.464	40.657	10.2375	9.02944	10.3862	2.10125e-154	-2.07529	down	[IR]	Lipid transport and metabolism;; General function prediction only	Molecular Function: hydrolase activity, acting on ester bonds (GO:0016788);;	K01206|9.2e-34|bna:106353980|K01206 alpha-L-fucosidase [EC:3.2.1.51] | (RefSeq) alpha-L-fucosidase 3	Other glycan degradation (ko00511)	--	--	GDSL-like Lipase/Acylhydrolase	GDSL esterase/lipase At3g48460 OS=Arabidopsis thaliana OX=3702 GN=At3g48460 PE=2 SV=1	S	Function unknown	PREDICTED: GDSL esterase/lipase At3g48460 [Vitis vinifera]
gene_Vitvi17g01148	9294	8899	8180	1053	1003	1051	106.21	98.7649	101.26	12.5086	11.9929	11.9688	0	-3.09076	down	[S]	Function unknown	Cellular Component: plasma membrane (GO:0005886);; Cellular Component: membrane (GO:0016020);; Cellular Component: integral component of membrane (GO:0016021);; Biological Process: transmembrane transport (GO:0055085);;	K15363|1.5e-77|bna:111210893|K15363 fanconi-associated nuclease 1 [EC:3.1.21.- 3.1.4.1] | (RefSeq) fanconi-associated nuclease 1 homolog	--	--	--	OPT oligopeptide transporter protein	Probable metal-nicotianamine transporter YSL5 OS=Arabidopsis thaliana OX=3702 GN=YSL5 PE=1 SV=1	S	Function unknown	PREDICTED: probable metal-nicotianamine transporter YSL7 isoform X1 [Vitis vinifera]
gene_Vitvi12g00086	578	717	656	136	134	139	21.8814	26.3893	26.9328	5.33597	5.29503	5.2531	7.83316e-61	-2.26239	down	[R]	General function prediction only	--	--	--	--	--	AAA domain	--	S	Function unknown	unnamed protein product, partial [Vitis vinifera]
gene_Vitvi15g00753	461	556	526	1043	1054	1061	6.60735	7.75181	8.17874	15.5705	15.834	15.1883	6.71153e-27	1.02552	up	--	--	--	--	--	--	--	--	--	--	--	PREDICTED: uncharacterized protein LOC100854402 [Vitis vinifera]
gene_Vitvi17g00225	603	623	600	174	212	220	6.48499	6.50714	6.98891	1.94564	2.38154	2.35169	1.05683e-37	-1.59951	down	[M]	Cell wall/membrane/envelope biogenesis	Molecular Function: MAP kinase activity (GO:0004707);; Molecular Function: ATP binding (GO:0005524);; Cellular Component: nucleus (GO:0005634);; Cellular Component: cytoplasm (GO:0005737);; Biological Process: regulation of gene expression (GO:0010468);; Biological Process: intracellular signal transduction (GO:0035556);;	K20538|5.7e-240|eus:EUTSA_v10007165mg|K20538 mitogen-activated protein kinase 8 [EC:2.7.11.24] | (RefSeq) hypothetical protein	MAPK signaling pathway - plant (ko04016)	[T]	Signal transduction mechanisms	Protein kinase domain	Mitogen-activated protein kinase 9 OS=Arabidopsis thaliana OX=3702 GN=MPK9 PE=2 SV=2	T	Signal transduction mechanisms	PREDICTED: mitogen-activated protein kinase 9-like [Vitis vinifera]
gene_Vitvi03g00479	4588	4854	3911	14364	14271	15114	78.7832	80.9504	72.7461	256.626	256.592	258.789	0	1.70854	up	[I]	Lipid transport and metabolism	Biological Process: catabolic process (GO:0009056);; Molecular Function: hydrolase activity (GO:0016787);;	K20506|9.6e-71|egu:105060863|K20506 tuliposide A-converting enzyme [EC:4.2.99.22] | (RefSeq) tuliposide A-converting enzyme 2, chloroplastic-like	--	[V]	Defense mechanisms	alpha/beta hydrolase fold	2-hydroxyisoflavanone dehydratase OS=Glycyrrhiza echinata OX=46348 GN=HIDM PE=1 SV=1	V	Defense mechanisms	PREDICTED: 2-hydroxyisoflavanone dehydratase [Vitis vinifera]
gene_Vitvi08g01811	0	0	4	47	51	45	0	0	0.300492	4.43676	4.88528	4.05436	2.42353e-09	5.14327	up	--	--	--	--	--	--	--	--	--	--	--	unnamed protein product, partial [Vitis vinifera]
gene_Vitvi14g01193	0	0	0	177	183	183	0	0	0	5.04809	5.24609	5.0049	3.87358e-16	9.93615	up	--	--	Biological Process: regulation of gene expression (GO:0010468);;	--	--	--	--	Lateral organ boundaries (LOB) domain	LOB domain-containing protein 41 OS=Arabidopsis thaliana OX=3702 GN=LBD41 PE=2 SV=1	S	Function unknown	PREDICTED: LOB domain-containing protein 41 [Vitis vinifera]
gene_Vitvi14g00062	2528	2731	2563	6634	7057	6873	54.4551	57.1369	59.8157	148.693	159.176	147.629	3.83284e-174	1.38832	up	[V]	Defense mechanisms	Molecular Function: ATP binding (GO:0005524);; Molecular Function: ATPase activity (GO:0016887);; Biological Process: response to karrikin (GO:0080167);;	K12608|3.7e-185|vvi:100259555|K12608 CCR4-NOT complex subunit CAF16 | (RefSeq) ABC transporter I family member 20	RNA degradation (ko03018)	[RK]	General function prediction only;; Transcription	ABC transporter	ABC transporter I family member 20 OS=Arabidopsis thaliana OX=3702 GN=ABCI20 PE=2 SV=1	K	Transcription	PREDICTED: ABC transporter I family member 20 isoform X1 [Vitis vinifera]
gene_Vitvi10g04129	39	32	27	69	69	84	0.507341	0.406952	0.375699	0.954722	0.954417	1.10855	0.000325405	1.17466	up	--	--	Cellular Component: integral component of membrane (GO:0016021);; Molecular Function: cellulose synthase (UDP-forming) activity (GO:0016760);; Biological Process: cellulose biosynthetic process (GO:0030244);; Biological Process: cell wall organization (GO:0071555);;	K10999|1.1e-100|ini:109149625|K10999 cellulose synthase A [EC:2.4.1.12] | (RefSeq) cellulose synthase A catalytic subunit 2 [UDP-forming]-like	--	--	--	Cellulose synthase	Cellulose synthase-like protein E6 OS=Oryza sativa subsp. japonica OX=39947 GN=CSLE6 PE=2 SV=1	G	Carbohydrate transport and metabolism	cellulose synthase-like protein E6 [Vitis riparia]
gene_Vitvi16g04349	0	0	0	192	200	214	0	0	0	5.90753	6.16631	6.30423	1.15053e-16	10.0932	up	[Q]	Secondary metabolites biosynthesis, transport and catabolism	Biological Process: biosynthetic process (GO:0009058);; Molecular Function: transferase activity, transferring acyl groups other than amino-acyl groups (GO:0016747);;	K00660|1.1e-156|vvi:100264173|K00660 chalcone synthase [EC:2.3.1.74] | (RefSeq) stilbene synthase 5-like	Flavonoid biosynthesis (ko00941);; Circadian rhythm - plant (ko04712)	--	--	Chalcone and stilbene synthases, N-terminal domain	Stilbene synthase 3 OS=Vitis vinifera OX=29760 GN=VIT_16s0100g01030 PE=2 SV=2	H	Coenzyme transport and metabolism	RecName: Full=Stilbene synthase 3; AltName: Full=PSV368; AltName: Full=Resveratrol synthase 3; AltName: Full=Trihydroxystilbene synthase 3; Short=StSy 3 [Vitis vinifera]
gene_Vitvi02g01483	48	48	82	308	319	347	0.450107	0.432069	0.834945	3.00438	3.13032	3.24615	4.03069e-30	2.43405	up	--	--	Molecular Function: phosphatidylinositol-4,5-bisphosphate 5-phosphatase activity (GO:0004439);; Molecular Function: phosphatidylinositol-3,4,5-trisphosphate 5-phosphatase activity (GO:0034485);; Biological Process: phosphatidylinositol dephosphorylation (GO:0046856);;	K24221|0.0e+00|vvi:100267737|K24221 type I inositol polyphosphate 5-phosphatase IP5P1/2 [EC:3.1.3.56] | (RefSeq) type I inositol polyphosphate 5-phosphatase 2	Inositol phosphate metabolism (ko00562)	[U]	Intracellular trafficking, secretion, and vesicular transport	Endonuclease/Exonuclease/phosphatase family	Type I inositol polyphosphate 5-phosphatase 2 OS=Arabidopsis thaliana OX=3702 GN=IP5P2 PE=1 SV=2	T	Signal transduction mechanisms	PREDICTED: type I inositol polyphosphate 5-phosphatase 2 [Vitis vinifera]
gene_Vitvi13g01798	113	68	130	28	34	18	0.799189	0.466588	0.997122	0.201842	0.249886	0.121003	4.552e-08	-1.96952	down	[R]	General function prediction only	Molecular Function: ADP binding (GO:0043531);;	K12818|1.2e-161|mtr:MTR_0267s0070|K12818 ATP-dependent RNA helicase DHX8/PRP22 [EC:3.6.4.13] | (RefSeq) NB-ARC domain disease resistance protein, putative	Spliceosome (ko03040)	[T]	Signal transduction mechanisms	NB-ARC domain	Putative disease resistance RPP13-like protein 1 OS=Arabidopsis thaliana OX=3702 GN=RPPL1 PE=3 SV=1	T	Signal transduction mechanisms	PREDICTED: putative disease resistance RPP13-like protein 1 isoform X1 [Vitis vinifera]
gene_Vitvi18g00508	394	370	332	1319	1378	1373	10.0282	9.16598	9.16032	34.9859	36.8027	34.9209	6.89301e-107	1.88855	up	--	--	Biological Process: mitochondrial transport (GO:0006839);; Biological Process: sulfate transport (GO:0008272);; Molecular Function: sulfate transmembrane transporter activity (GO:0015116);; Molecular Function: thiosulfate transmembrane transporter activity (GO:0015117);; Molecular Function: oxaloacetate transmembrane transporter activity (GO:0015131);; Molecular Function: malate transmembrane tra…	K15104|1.3e-177|vvi:100245527|K15104 solute carrier family 25 (mitochondrial oxoglutarate transporter), member 11 | (RefSeq) mitochondrial uncoupling protein 5	--	[C]	Energy production and conversion	Mitochondrial carrier protein	Mitochondrial uncoupling protein 5 OS=Arabidopsis thaliana OX=3702 GN=PUMP5 PE=2 SV=1	C	Energy production and conversion	PREDICTED: mitochondrial uncoupling protein 5 [Vitis vinifera]
gene_Vitvi08g00894	116	110	154	40	36	35	2.16023	1.9911	3.10645	0.766312	0.695776	0.651389	4.61062e-10	-1.79042	down	--	--	--	K15111|1.5e-32|spen:107015750|K15111 solute carrier family 25 (mitochondrial S-adenosylmethionine transporter), member 26 | (RefSeq) LOW QUALITY PROTEIN: protein MITOFERRINLIKE 1, chloroplastic	--	--	--	Plant organelle RNA recognition domain	Protein ROOT PRIMORDIUM DEFECTIVE 1 OS=Arabidopsis thaliana OX=3702 GN=RPD1 PE=1 SV=1	S	Function unknown	PREDICTED: protein ROOT PRIMORDIUM DEFECTIVE 1 [Vitis vinifera]
gene_Vitvi19g00783	4	4	8	137	103	109	0.057275	0.062362	0.142708	2.34132	1.77708	1.78487	7.67427e-22	4.43765	up	--	--	Cellular Component: integral component of membrane (GO:0016021);;	--	--	--	--	Plant protein of unknown function	UPF0481 protein At3g47200 OS=Arabidopsis thaliana OX=3702 GN=At3g47200 PE=2 SV=1	O	Posttranslational modification, protein turnover, chaperones	PREDICTED: UPF0481 protein At3g47200 [Vitis vinifera]
gene_Vitvi01g01881	173	191	118	62	53	61	8.03293	8.61227	5.91906	2.94835	2.57165	2.79388	2.11147e-09	-1.45198	down	--	--	Molecular Function: molecular_function (GO:0003674);; Molecular Function: binding (GO:0005488);; Molecular Function: carbohydrate binding (GO:0030246);;	--	--	--	--	Phloem protein 2	Protein PHLOEM PROTEIN 2-LIKE A9 OS=Arabidopsis thaliana OX=3702 GN=PP2A9 PE=2 SV=1	S	Function unknown	PREDICTED: protein PHLOEM PROTEIN 2-LIKE A9 isoform X2 [Vitis vinifera]
gene_Vitvi09g00135	796	934	822	236	264	297	1.15966	1.32167	1.29737	0.356589	0.402428	0.431169	1.10254e-51	-1.68726	down	[J]	Translation, ribosomal structure and biogenesis	Biological Process: ribosomal large subunit assembly (GO:0000027);; Molecular Function: ATP binding (GO:0005524);; Cellular Component: nucleus (GO:0005634);; Biological Process: rRNA processing (GO:0006364);; Cellular Component: integral component of membrane (GO:0016021);; Molecular Function: ATPase activity (GO:0016887);; Cellular Component: preribosome, large subunit precursor (GO:0030687);;	K14572|0.0e+00|vvi:100244657|K14572 midasin | (RefSeq) midasin	Ribosome biogenesis in eukaryotes (ko03008)	[R]	General function prediction only	AAA domain (dynein-related subfamily)	Midasin OS=Arabidopsis thaliana OX=3702 GN=MDN1 PE=1 SV=1	S	Function unknown	PREDICTED: midasin isoform X1 [Vitis vinifera]
gene_Vitvi11g01676	38	31	22	1472	1388	1545	0.969094	0.774643	0.623734	40.0908	38.0462	40.3141	3.58766e-233	5.59187	up	[G]	Carbohydrate transport and metabolism	Molecular Function: hydrolase activity, hydrolyzing O-glycosyl compounds (GO:0004553);; Cellular Component: cell wall (GO:0005618);; Biological Process: xyloglucan metabolic process (GO:0010411);; Molecular Function: xyloglucan:xyloglucosyl transferase activity (GO:0016762);; Biological Process: cell wall biogenesis (GO:0042546);; Cellular Component: apoplast (GO:0048046);; Biological Process: ce…	K08235|1.1e-172|vvi:100251303|K08235 xyloglucan:xyloglucosyl transferase [EC:2.4.1.207] | (RefSeq) probable xyloglucan endotransglucosylase/hydrolase protein 23	--	--	--	Glycosyl hydrolases family 16	Probable xyloglucan endotransglucosylase/hydrolase protein 23 OS=Arabidopsis thaliana OX=3702 GN=XTH23 PE=2 SV=1	G	Carbohydrate transport and metabolism	PREDICTED: probable xyloglucan endotransglucosylase/hydrolase protein 23 [Vitis vinifera]
gene_Vitvi16g01776	1657	1711	1528	642	686	728	11.5296	11.5645	11.5186	4.64659	4.99868	5.04655	2.10795e-69	-1.25788	down	--	--	Cellular Component: integral component of membrane (GO:0016021);;	K13466|0.0e+00|vvi:104882119|K13466 EIX receptor 1/2 | (RefSeq) receptor-like protein 12	Plant-pathogen interaction (ko04626)	[R]	General function prediction only	Leucine rich repeat	Receptor-like protein EIX1 OS=Solanum lycopersicum OX=4081 GN=EIX1 PE=2 SV=2	P	Inorganic ion transport and metabolism	PREDICTED: LRR receptor-like serine/threonine-protein kinase GSO2 isoform X1 [Vitis vinifera]
gene_Vitvi04g00533	18782	18143	15107	6883	7087	7384	267.992	251.4	233.516	102.156	105.869	105.043	2.45286e-225	-1.28762	down	--	--	Molecular Function: DNA binding (GO:0003677);; Molecular Function: DNA-binding transcription factor activity (GO:0003700);; Cellular Component: nucleus (GO:0005634);;	K09286|2.8e-21|bna:106427325|K09286 EREBP-like factor | (RefSeq) ethylene-responsive transcription factor ERF057	--	--	--	AP2 domain	Ethylene-responsive transcription factor ERF003 OS=Arabidopsis thaliana OX=3702 GN=ERF003 PE=1 SV=1	K	Transcription	PREDICTED: protein PPLZ02 [Vitis vinifera]
gene_Vitvi13g04363	201	208	204	87	79	99	14.564	14.5971	15.9548	6.53554	5.97888	7.10917	4.11152e-10	-1.21973	down	--	--	--	--	--	--	--	--	--	--	--	hypothetical protein CK203_033992 [Vitis vinifera]
gene_Vitvi16g01334	183	186	151	1516	1357	1572	3.37971	3.33252	3.01339	29.1828	26.284	28.9952	1.04822e-209	3.09009	up	[H]	Coenzyme transport and metabolism	Molecular Function: O-methyltransferase activity (GO:0008171);; Molecular Function: S-adenosylmethionine-dependent methyltransferase activity (GO:0008757);; Biological Process: aromatic compound biosynthetic process (GO:0019438);; Biological Process: methylation (GO:0032259);; Molecular Function: protein dimerization activity (GO:0046983);;	K13066|5.7e-211|vvi:100854172|K13066 caffeic acid 3-O-methyltransferase [EC:2.1.1.68] | (RefSeq) caffeic acid 3-O-methyltransferase	Phenylpropanoid biosynthesis (ko00940)	[R]	General function prediction only	O-methyltransferase domain	Caffeic acid 3-O-methyltransferase 1 OS=Populus tremuloides OX=3693 GN=OMT1 PE=1 SV=1	S	Function unknown	PREDICTED: caffeic acid 3-O-methyltransferase [Vitis vinifera]
gene_Vitvi19g00581	2152	2311	1988	12358	12540	13192	82.45	86.0003	82.5182	492.798	503.337	504.178	0	2.55644	up	--	--	--	--	--	--	--	Glycine rich protein family	--	--	--	hypothetical protein CK203_101364 [Vitis vinifera]
gene_Vitvi15g00377	374	355	357	176	142	178	12.0847	11.1453	12.4936	5.92677	4.80148	5.71956	1.72373e-14	-1.13948	down	--	--	Molecular Function: structural constituent of ribosome (GO:0003735);; Cellular Component: ribosome (GO:0005840);; Biological Process: translation (GO:0006412);; Molecular Function: 5S rRNA binding (GO:0008097);;	K02881|1.4e-96|vvi:100246602|K02881 large subunit ribosomal protein L18 | (RefSeq) 50S ribosomal protein L18	Ribosome (ko03010)	[O]	Posttranslational modification, protein turnover, chaperones	Ribosomal L18 of archaea, bacteria, mitoch. and chloroplast	--	J	Translation, ribosomal structure and biogenesis	PREDICTED: uncharacterized protein LOC100246602 [Vitis vinifera]
gene_Vitvi19g04027	367	422	378	876	872	938	3.04699	3.41046	3.40334	7.58469	7.59987	7.78083	1.12225e-35	1.19561	up	--		Molecular Function: protein kinase activity (GO:0004672);; Molecular Function: ATP binding (GO:0005524);; Cellular Component: integral component of membrane (GO:0016021);;	K13416|8.3e-71|eus:EUTSA_v10024694mg|K13416 brassinosteroid insensitive 1-associated receptor kinase 1 [EC:2.7.10.1 2.7.11.1] | (RefSeq) hypothetical protein	MAPK signaling pathway - plant (ko04016);; Plant hormone signal transduction (ko04075);; Plant-pathogen interaction (ko04626)	--	--	Protein tyrosine and serine/threonine kinase	Probable leucine-rich repeat receptor-like serine/threonine-protein kinase At3g14840 OS=Arabidopsis thaliana OX=3702 GN=LRR-RLK PE=1 SV=1	T	Signal transduction mechanisms	probable leucine-rich repeat receptor-like serine/threonine-protein kinase At3g14840 [Vitis riparia]
gene_Vitvi12g04481	29	27	23	136	143	168	0.762244	0.701057	0.642115	3.77744	3.98155	4.46225	1.55462e-19	2.4937	up	--	--	Molecular Function: nutrient reservoir activity (GO:0045735);;	--	--	--	--	Cupin	11S globulin seed storage protein 2 OS=Sesamum indicum OX=4182 PE=1 SV=1	S	Function unknown	glutelin type-A 3-like [Vitis riparia]
gene_Vitvi12g00627	100	71	56	0	0	0	2.27972	1.56274	1.38695	0	0	0	5.24937e-12	-8.68159	down	--	--	Biological Process: regulation of cyclin-dependent protein serine/threonine kinase activity (GO:0000079);; Cellular Component: cyclin-dependent protein kinase holoenzyme complex (GO:0000307);; Cellular Component: nucleus (GO:0005634);; Cellular Component: cytoplasm (GO:0005737);; Molecular Function: cyclin-dependent protein serine/threonine kinase regulator activity (GO:0016538);; Cellular Compon…	K18812|4.1e-159|vvi:100251144|K18812 cyclin D6, plant | (RefSeq) putative cyclin-D6-1	--	[D]	Cell cycle control, cell division, chromosome partitioning	Cyclin, N-terminal domain	Putative cyclin-D6-1 OS=Arabidopsis thaliana OX=3702 GN=CYCD6-1 PE=3 SV=1	D	Cell cycle control, cell division, chromosome partitioning	PREDICTED: putative cyclin-D6-1 isoform X1 [Vitis vinifera]
gene_Vitvi14g03059	304	359	277	161	131	152	5.09289	5.8524	5.02539	2.8113	2.28877	2.5419	1.94411e-11	-1.0862	down	--	--	Cellular Component: histone acetyltransferase complex (GO:0000123);; Cellular Component: DNA-directed RNA polymerase complex (GO:0000428);; Molecular Function: molecular_function (GO:0003674);; Molecular Function: transcription coregulator activity (GO:0003712);; Molecular Function: transcription coactivator activity (GO:0003713);; Molecular Function: protein binding (GO:0005515);; Cellular Compo…	K02146|1.4e-31|egr:104420756|K02146 V-type H+-transporting ATPase subunit d | (RefSeq) V-type proton ATPase subunit d1	Oxidative phosphorylation (ko00190);; Phagosome (ko04145)	--	--	WD domain, G-beta repeat	--	S	Function unknown	PREDICTED: receptor of activated protein C kinase 1 [Vitis vinifera]
gene_Vitvi11g01427	2169	2295	1913	6480	5962	6483	85.1049	87.4456	81.2936	264.498	244.905	253.6	4.89922e-249	1.56485	up	--	--	--	--	--	--	--	Early nodulin 93 ENOD93 protein	Early nodulin-93 OS=Glycine max OX=3847 PE=2 SV=1	S	Function unknown	PREDICTED: early nodulin-93 [Vitis vinifera]
gene_Vitvi08g00235	4536	4589	4107	8874	9207	9462	52.5314	51.6306	51.4308	105.929	111.658	108.328	1.60827e-193	1.05243	up	--	--	--	--	--	[MW]	Cell wall/membrane/envelope biogenesis;; Extracellular structures	Fasciclin domain	Fasciclin-like arabinogalactan protein 17 OS=Arabidopsis thaliana OX=3702 GN=FLA17 PE=2 SV=1	--	--	PREDICTED: fasciclin-like arabinogalactan protein 17 [Vitis vinifera]
gene_Vitvi08g02387	99	108	84	917	975	983	11.8165	12.4568	10.7738	114.209	122.258	117.303	7.69618e-151	3.30036	up	--	--	--	--	--	--	--	--	--	--	--	unnamed protein product, partial [Vitis vinifera]
gene_Vitvi16g00952	1093	918	965	2352	2213	2373	13.5655	11.0605	12.9657	30.3614	28.7461	29.3611	1.06276e-68	1.21434	up	--	--	Molecular Function: chaperone binding (GO:0051087);;	--	--	[T]	Signal transduction mechanisms	BAG domain	BAG family molecular chaperone regulator 1 OS=Arabidopsis thaliana OX=3702 GN=BAG1 PE=1 SV=1	T	Signal transduction mechanisms	PREDICTED: BAG family molecular chaperone regulator 1 [Vitis vinifera]
gene_Vitvi13g01710	2096	1901	1810	873	819	952	45.7757	40.3443	42.8169	19.8082	18.7056	20.7542	1.00929e-62	-1.14185	down	--	--	Molecular Function: RNA binding (GO:0003723);; Biological Process: translation (GO:0006412);; Cellular Component: chloroplast (GO:0009507);; Biological Process: chloroplast organization (GO:0009658);; Biological Process: de-etiolation (GO:0009704);; Biological Process: photosystem I assembly (GO:0048564);;	--	--	--	--	RNA-binding protein Tab2/Atab2	Protein TAB2 homolog, chloroplastic OS=Arabidopsis thaliana OX=3702 GN=ATAB2 PE=2 SV=1	S	Function unknown	PREDICTED: uncharacterized protein LOC100243060 [Vitis vinifera]
gene_Vitvi01g04354	103	114	110	12	14	10	9.55431	10.2712	11.0251	1.13953	1.30178	0.872953	1.44536e-18	-3.18935	down	--	--	--	--	--	--	--	--	--	--	--	hypothetical protein CK203_015841 [Vitis vinifera]
gene_Vitvi09g01502	6789	6529	5877	3230	3030	3251	57.3229	53.5361	53.7509	28.3688	26.7829	27.3646	1.33895e-137	-1.01797	down	[O]	Posttranslational modification, protein turnover, chaperones	Molecular Function: serine-type endopeptidase activity (GO:0004252);;	K15333|2.5e-83|nsy:104224633|K15333 tRNA guanosine-2'-O-methyltransferase [EC:2.1.1.34] | (RefSeq) uncharacterized protein LOC104224633	--	--	--	Subtilase family	Subtilisin-like protease SBT1.4 OS=Arabidopsis thaliana OX=3702 GN=SBT1.4 PE=2 SV=1	O	Posttranslational modification, protein turnover, chaperones	PREDICTED: subtilisin-like protease SBT1.4 [Vitis vinifera]
gene_Vitvi02g01615	577	575	632	6889	6551	7143	10.9304	9.85998	12.4027	138.876	127.821	125.174	0	3.51957	up	[R]	General function prediction only	Molecular Function: nitrilase activity (GO:0000257);; Biological Process: nitrogen compound metabolic process (GO:0006807);; Molecular Function: nitrile hydratase activity (GO:0018822);; Biological Process: detoxification of nitrogen compound (GO:0051410);;	K13035|3.6e-145|vvi:100243086|K13035 beta-cyano-L-alanine hydratase/nitrilase [EC:3.5.5.4 4.2.1.65] | (RefSeq) bifunctional nitrilase/nitrile hydratase NIT4B	Cyanoamino acid metabolism (ko00460)	[E]	Amino acid transport and metabolism	Carbon-nitrogen hydrolase	Bifunctional nitrilase/nitrile hydratase NIT4B OS=Lupinus angustifolius OX=3871 GN=NIT4B PE=1 SV=1	E	Amino acid transport and metabolism	PREDICTED: bifunctional nitrilase/nitrile hydratase NIT4B [Vitis vinifera]
gene_Vitvi05g04393	43	50	53	26	19	23	4.04285	4.64932	5.44461	2.57595	1.89869	2.18155	0.00565758	-1.11388	down	--	--	--	--	--	--	--	--	--	--	--	hypothetical protein VITISV_041111 [Vitis vinifera]
gene_Vitvi14g01283	59	86	45	455	445	443	0.892001	1.24998	0.722524	7.15085	7.04949	6.67451	3.01515e-54	2.82177	up	[E]	Amino acid transport and metabolism	Molecular Function: proline dehydrogenase activity (GO:0004657);; Cellular Component: mitochondrion (GO:0005739);; Biological Process: proline catabolic process to glutamate (GO:0010133);; Molecular Function: FAD binding (GO:0071949);;	K00318|1.7e-285|vvi:100254983|K00318 proline dehydrogenase [EC:1.5.5.2] | (RefSeq) proline dehydrogenase 2, mitochondrial	Arginine and proline metabolism (ko00330)	[E]	Amino acid transport and metabolism	Proline dehydrogenase	Proline dehydrogenase 2, mitochondrial OS=Arabidopsis thaliana OX=3702 GN=POX2 PE=2 SV=1	E	Amino acid transport and metabolism	PREDICTED: proline dehydrogenase 2, mitochondrial [Vitis vinifera]
gene_Vitvi14g01358	1554	1395	1304	2990	2968	2948	28.1077	24.4995	25.5488	56.2497	56.2073	53.1559	7.72308e-72	1.06232	up	--	--	Biological Process: cellulose microfibril organization (GO:0010215);; Cellular Component: integral component of membrane (GO:0016021);; Cellular Component: anchored component of membrane (GO:0031225);;	--	--	--	--	COBRA-like protein	Protein COBRA OS=Arabidopsis thaliana OX=3702 GN=COB PE=2 SV=1	S	Function unknown	PREDICTED: protein COBRA [Vitis vinifera]
gene_Vitvi15g00637	2055	1733	1593	790	629	785	6.38393	5.22873	5.35909	2.55268	2.04306	2.42999	1.28143e-48	-1.29285	down	--	--	Biological Process: regulation of translation (GO:0006417);; Cellular Component: CCR4-NOT core complex (GO:0030015);;	K12604|0.0e+00|vvi:100261590|K12604 CCR4-NOT transcription complex subunit 1 | (RefSeq) CCR4-NOT transcription complex subunit 1	RNA degradation (ko03018)	[K]	Transcription	CCR4-Not complex component, Not1	--	K	Transcription	PREDICTED: CCR4-NOT transcription complex subunit 1 [Vitis vinifera]
gene_Vitvi10g00119	513	474	343	879	930	1036	4.87039	4.38723	3.53788	8.66639	9.21172	9.76931	5.07723e-24	1.09554	up	[M]	Cell wall/membrane/envelope biogenesis	Molecular Function: transmembrane receptor protein serine/threonine kinase activity (GO:0004675);; Molecular Function: ATP binding (GO:0005524);; Cellular Component: plasma membrane (GO:0005886);; Biological Process: protein phosphorylation (GO:0006468);; Cellular Component: integral component of membrane (GO:0016021);;	K13430|8.5e-73|dct:110101514|K13430 serine/threonine-protein kinase PBS1 [EC:2.7.11.1] | (RefSeq) serine/threonine-protein kinase PBS1	Plant-pathogen interaction (ko04626)	[T]	Signal transduction mechanisms	Protein tyrosine and serine/threonine kinase	Protein STRUBBELIG-RECEPTOR FAMILY 8 OS=Arabidopsis thaliana OX=3702 GN=SRF8 PE=1 SV=1	T	Signal transduction mechanisms	PREDICTED: protein STRUBBELIG-RECEPTOR FAMILY 8 [Vitis vinifera]
gene_Vitvi07g01921	4	0	0	108	107	113	0.05147	0	0	1.45905	1.44999	1.45752	9.14543e-16	6.35468	up	[V]	Defense mechanisms	Molecular Function: ATP binding (GO:0005524);; Cellular Component: integral component of membrane (GO:0016021);; Molecular Function: ATPase activity (GO:0016887);;	K05681|2.1e-248|cam:101489758|K05681 ATP-binding cassette, subfamily G (WHITE), member 2 | (RefSeq) ABC transporter G family member 5	ABC transporters (ko02010)	[Q]	Secondary metabolites biosynthesis, transport and catabolism	ABC-2 type transporter	ABC transporter G family member 5 OS=Arabidopsis thaliana OX=3702 GN=ABCG5 PE=2 SV=1	Q	Secondary metabolites biosynthesis, transport and catabolism	PREDICTED: ABC transporter G family member 5 [Vitis vinifera]
gene_Vitvi08g01844	794	932	751	1816	1911	2120	19.6408	22.3877	20.1117	46.7462	49.5056	52.3097	1.13675e-61	1.23307	up	--	--	Molecular Function: molecular_function (GO:0003674);; Molecular Function: enzyme inhibitor activity (GO:0004857);; Molecular Function: protein binding (GO:0005515);; Cellular Component: cellular_component (GO:0005575);; Cellular Component: cell wall (GO:0005618);; Cellular Component: intracellular (GO:0005622);; Cellular Component: obsolete cell (GO:0005623);; Cellular Component: cytoplasm (GO:00…	K01188|5.9e-21|sita:101778196|K01188 beta-glucosidase [EC:3.2.1.21] | (RefSeq) beta-glucosidase 12	Cyanoamino acid metabolism (ko00460);; Starch and sucrose metabolism (ko00500);; Phenylpropanoid biosynthesis (ko00940)	--	--	Leucine rich repeat	Polygalacturonase inhibitor OS=Vitis vinifera OX=29760 GN=pgip PE=1 SV=1	S	Function unknown	RecName: Full=Polygalacturonase inhibitor; AltName: Full=Polygalacturonase-inhibiting protein; Short=PGIG; Flags: Precursor [Vitis vinifera]
gene_Vitvi16g04337	50	69	57	17	10	20	2.94414	3.99144	3.67807	1.00869	0.587856	1.15326	4.41056e-06	-1.91701	down	--	--	Molecular Function: molecular_function (GO:0003674);; Molecular Function: nucleic acid binding (GO:0003676);; Molecular Function: RNA binding (GO:0003723);; Molecular Function: mRNA binding (GO:0003729);; Molecular Function: binding (GO:0005488);; Molecular Function: metal ion binding (GO:0046872);; Molecular Function: organic cyclic compound binding (GO:0097159);; Molecular Function: heterocycli…	--	--	[R]	General function prediction only	--	Zinc finger CCCH domain-containing protein 48 OS=Arabidopsis thaliana OX=3702 GN=ZFWD1 PE=2 SV=1	S	Function unknown	PREDICTED: zinc finger CCCH domain-containing protein 48 [Vitis vinifera]
gene_Vitvi14g01639	94	67	61	200	164	181	1.59654	1.10179	1.12497	3.55103	2.92216	3.07261	6.39502e-09	1.29375	up	[C]	Energy production and conversion	Molecular Function: glycerol-3-phosphate dehydrogenase [NAD+] activity (GO:0004367);; Cellular Component: cytosol (GO:0005829);; Biological Process: carbohydrate metabolic process (GO:0005975);; Biological Process: glycerol-3-phosphate metabolic process (GO:0006072);; Biological Process: NADH oxidation (GO:0006116);; Cellular Component: glycerol-3-phosphate dehydrogenase complex (GO:0009331);; Mo…	K00006|1.1e-215|vvi:100261224|K00006 glycerol-3-phosphate dehydrogenase (NAD+) [EC:1.1.1.8] | (RefSeq) glycerol-3-phosphate dehydrogenase [NAD(+)]	Glycerophospholipid metabolism (ko00564)	[C]	Energy production and conversion	NAD-dependent glycerol-3-phosphate dehydrogenase N-terminus	Glycerol-3-phosphate dehydrogenase [NAD(+)] OS=Cuphea lanceolata OX=3930 GN=GPDH PE=2 SV=1	C	Energy production and conversion	PREDICTED: glycerol-3-phosphate dehydrogenase [NAD(+)] [Vitis vinifera]
gene_Vitvi10g04310	440	503	356	64	92	30	16.7016	18.5668	14.6345	2.52053	3.63792	1.1268	4.36424e-09	-2.78745	down	--	--	--	--	--	--	--	--	--	--	--	uncharacterized protein LOC117923411 [Vitis riparia]
gene_Vitvi03g01400	21	9	19	54	55	48	0.490169	0.202616	0.461228	1.31304	1.35839	1.12513	0.000134173	1.67124	up	--	--	Cellular Component: integral component of membrane (GO:0016021);;	--	--	--	--	AAA-ATPase Vps4-associated protein 1	--	--	--	unnamed protein product, partial [Vitis vinifera]
gene_Vitvi01g04448	88	69	101	268	235	228	9.41414	7.13959	11.6392	29.92	26.3733	24.3819	4.48475e-13	1.49198	up	--	--	Molecular Function: RNA polymerase II transcription regulatory region sequence-specific DNA binding (GO:0000977);; Molecular Function: DNA-binding transcription factor activity (GO:0003700);; Cellular Component: nucleus (GO:0005634);; Biological Process: positive regulation of transcription by RNA polymerase II (GO:0045944);; Molecular Function: protein dimerization activity (GO:0046983);;	K09264|5.3e-26|vvi:100267653|K09264 MADS-box transcription factor, plant | (RefSeq) FLC; flowering locus C	--	[K]	Transcription	SRF-type transcription factor (DNA-binding and dimerisation domain)	MADS-box protein FLOWERING LOCUS C OS=Arabidopsis thaliana OX=3702 GN=FLC PE=1 SV=1	K	Transcription	hypothetical protein VITISV_031401 [Vitis vinifera]
gene_Vitvi17g00018	853	919	762	252	277	284	20.2035	21.2209	19.5673	6.31619	6.97646	6.73404	1.0847e-55	-1.64458	down	--	--	Cellular Component: integral component of membrane (GO:0016021);;	K19996|2.9e-15|ghi:107904903|K19996 phosphatidylinositol transfer protein SFH5 | (RefSeq) patellin-3-like	--	[I]	Lipid transport and metabolism	CRAL/TRIO domain	Patellin-4 OS=Arabidopsis thaliana OX=3702 GN=PATL4 PE=1 SV=2	I	Lipid transport and metabolism	PREDICTED: random slug protein 5 isoform X2 [Vitis vinifera]
gene_Vitvi03g00049	1537	1286	1230	562	558	575	60.204	48.9222	52.2018	22.8778	22.8699	22.4416	5.31601e-48	-1.26202	down	--	--	Cellular Component: nucleus (GO:0005634);; Biological Process: regulation of transcription, DNA-templated (GO:0006355);; Molecular Function: zinc ion binding (GO:0008270);; Biological Process: photomorphogenesis (GO:0009640);;	--	--	--	--	B-box zinc finger	B-box zinc finger protein 19 OS=Arabidopsis thaliana OX=3702 GN=BBX19 PE=1 SV=1	S	Function unknown	PREDICTED: B-box zinc finger protein 19 [Vitis vinifera]
gene_Vitvi13g04089	1530	1325	1288	685	670	633	47.1919	39.6698	43.0208	21.9681	21.6143	19.4474	4.8925e-36	-1.06313	down	[J]	Translation, ribosomal structure and biogenesis	Biological Process: regulation of alternative mRNA splicing, via spliceosome (GO:0000381);; Molecular Function: RNA binding (GO:0003723);; Cellular Component: nucleus (GO:0005634);; Cellular Component: cytoplasm (GO:0005737);; Cellular Component: nuclear speck (GO:0016607);; Biological Process: mRNA cis splicing, via spliceosome (GO:0045292);;	K12900|4.5e-120|vvi:100258210|K12900 FUS-interacting serine-arginine-rich protein 1 | (RefSeq) serine/arginine-rich SC35-like splicing factor SCL30	Spliceosome (ko03040)	[R]	General function prediction only	RNA recognition motif. (a.k.a. RRM, RBD, or RNP domain)	Serine/arginine-rich SC35-like splicing factor SCL30 OS=Arabidopsis thaliana OX=3702 GN=SCL30 PE=1 SV=1	A	RNA processing and modification	unnamed protein product, partial [Vitis vinifera]
gene_Vitvi00g04782	21	10	5	45	110	86	1.93627	0.888716	0.506098	4.32689	10.7727	8.00179	5.68864e-09	2.75222	up	--	--	Cellular Component: mitochondrion (GO:0005739);;	--	--	--	--	--	--	--	--	hypothetical protein HYC85_026162 [Camellia sinensis]
gene_Vitvi17g01409	30	8	18	114	122	139	0.906845	0.214209	0.569444	3.63951	3.91479	4.23454	5.82371e-15	2.73522	up	--	--	Biological Process: regulation of systemic acquired resistance (GO:0010112);;	--	--	--	--	--	--	--	--	hypothetical protein VITISV_002405 [Vitis vinifera]
gene_Vitvi07g02047	451	373	411	85	72	68	2.20726	1.77222	2.17973	0.43156	0.365192	0.329868	1.83792e-45	-2.46296	down	[L]	Replication, recombination and repair	Molecular Function: DNA binding (GO:0003677);; Molecular Function: chromatin binding (GO:0003682);; Molecular Function: DNA (cytosine-5-)-methyltransferase activity (GO:0003886);; Cellular Component: nucleus (GO:0005634);; Biological Process: maintenance of DNA methylation (GO:0010216);; Biological Process: DNA methylation on cytosine within a CG sequence (GO:0010424);;	K00558|0.0e+00|vvi:100240896|K00558 DNA (cytosine-5)-methyltransferase 1 [EC:2.1.1.37] | (RefSeq) DNA (cytosine-5)-methyltransferase 1	Cysteine and methionine metabolism (ko00270)	--	--	Cytosine specific DNA methyltransferase replication foci domain	DNA (cytosine-5)-methyltransferase 1B OS=Oryza sativa subsp. japonica OX=39947 GN=MET1B PE=2 SV=1	B	Chromatin structure and dynamics	PREDICTED: DNA (cytosine-5)-methyltransferase 1 isoform X1 [Vitis vinifera]
gene_Vitvi17g00686	1871	1879	1628	703	658	753	42.3607	41.3137	39.9224	16.5529	15.5941	16.9993	9.29396e-85	-1.35257	down	--	--	Cellular Component: nucleus (GO:0005634);; Biological Process: transcription elongation from RNA polymerase II promoter (GO:0006368);; Biological Process: histone modification (GO:0016570);; Cellular Component: Cdc73/Paf1 complex (GO:0016593);; Biological Process: positive regulation of transcription elongation from RNA polymerase II promoter (GO:0032968);; Molecular Function: RNA polymerase II C…	K15177|9.9e-179|vvi:100260418|K15177 RNA polymerase-associated protein LEO1 | (RefSeq) protein LEO1 homolog	--	[S]	Function unknown	Leo1-like protein	Protein LEO1 homolog OS=Arabidopsis thaliana OX=3702 GN=VIP4 PE=1 SV=1	J	Translation, ribosomal structure and biogenesis	PREDICTED: protein LEO1 homolog isoform X4 [Vitis vinifera]
gene_Vitvi07g01948	77	81	62	204	205	227	0.862692	0.892335	0.753389	2.41465	2.43886	2.57335	2.00477e-14	1.52735	up	[J]	Translation, ribosomal structure and biogenesis	Molecular Function: hydrolase activity (GO:0016787);;	K02433|1.7e-53|psom:113275959|K02433 aspartyl-tRNA(Asn)/glutamyl-tRNA(Gln) amidotransferase subunit A [EC:6.3.5.6 6.3.5.7] | (RefSeq) glutamyl-tRNA(Gln) amidotransferase subunit A, chloroplastic/mitochondrial-like	Aminoacyl-tRNA biosynthesis (ko00970)	[J]	Translation, ribosomal structure and biogenesis	Amidase	Fatty acid amide hydrolase OS=Medicago truncatula OX=3880 GN=FAAH PE=1 SV=1	J	Translation, ribosomal structure and biogenesis	PREDICTED: fatty acid amide hydrolase isoform X1 [Vitis vinifera]
gene_Vitvi18g02379	23	20	19	126	98	107	0.190523	0.158294	0.169431	1.08622	0.848394	0.881064	4.73736e-14	2.4121	up	--	--	Molecular Function: protein binding (GO:0005515);;	K16226|2.3e-12|bna:106392211|K16226 disease resistance protein RPS4 | (RefSeq) LOW QUALITY PROTEIN: disease resistance protein RPS4-like	Plant-pathogen interaction (ko04626)	--	--	Leucine Rich repeats (2 copies)	Probable WRKY transcription factor 19 OS=Arabidopsis thaliana OX=3702 GN=WRKY19 PE=1 SV=1	S	Function unknown	PREDICTED: protein SUPPRESSOR OF npr1-1, CONSTITUTIVE 1-like isoform X1 [Vitis vinifera]
gene_Vitvi09g00790	73	78	71	182	161	183	0.520765	0.539712	0.549591	1.35031	1.20124	1.30296	3.83305e-09	1.23762	up	--		Molecular Function: protein serine/threonine kinase activity (GO:0004674);; Molecular Function: ATP binding (GO:0005524);; Cellular Component: integral component of membrane (GO:0016021);;	K13420|5.9e-158|qsu:112038753|K13420 LRR receptor-like serine/threonine-protein kinase FLS2 [EC:2.7.11.1] | (RefSeq) putative receptor-like protein kinase At3g47110	MAPK signaling pathway - plant (ko04016);; Plant-pathogen interaction (ko04626)	--	--	Protein kinase domain	Receptor kinase-like protein Xa21 OS=Oryza sativa subsp. indica OX=39946 GN=XA21 PE=1 SV=1	T	Signal transduction mechanisms	PREDICTED: probable LRR receptor-like serine/threonine-protein kinase At3g47570 [Vitis vinifera]
gene_Vitvi14g01796	9037	8828	8130	4110	4285	4509	102.933	97.6561	100.316	48.6955	51.0994	51.2035	2.21573e-179	-1.01636	down	[C]	Energy production and conversion	Molecular Function: aldehyde dehydrogenase (NAD+) activity (GO:0004029);;	K00128|0.0e+00|vvi:100259296|K00128 aldehyde dehydrogenase (NAD+) [EC:1.2.1.3] | (RefSeq) aldehyde dehydrogenase family 2 member B7, mitochondrial	Glycolysis / Gluconeogenesis (ko00010);; Ascorbate and aldarate metabolism (ko00053);; Fatty acid degradation (ko00071);; Valine, leucine and isoleucine degradation (ko00280);; Lysine degradation (ko00310);; Arginine and proline metabolism (ko00330);; Histidine metabolism (ko00340);; Tryptophan metabolism (ko00380);; beta-Alanine metabolism (ko00410);; Glycerolipid metabolism (ko00561);; Pyruvate…	[C]	Energy production and conversion	Aldehyde dehydrogenase family	Aldehyde dehydrogenase family 2 member B7, mitochondrial OS=Arabidopsis thaliana OX=3702 GN=ALDH2B7 PE=1 SV=2	C	Energy production and conversion	PREDICTED: aldehyde dehydrogenase family 2 member B7, mitochondrial [Vitis vinifera]
gene_Vitvi11g04093	8294	8042	7710	19535	19379	20502	262.675	247.346	264.509	643.642	642.583	647.385	0	1.29846	up	[K]	Transcription	Molecular Function: GTPase activity (GO:0003924);; Molecular Function: GTP binding (GO:0005525);; Cellular Component: nucleus (GO:0005634);; Biological Process: nucleocytoplasmic transport (GO:0006913);; Biological Process: protein transport (GO:0015031);;	K07936|1.1e-152|vvi:100250818|K07936 GTP-binding nuclear protein Ran | (RefSeq) GTP-binding nuclear protein Ran-3	Ribosome biogenesis in eukaryotes (ko03008);; RNA transport (ko03013)	[U]	Intracellular trafficking, secretion, and vesicular transport	Ras family	GTP-binding nuclear protein Ran-2 OS=Arabidopsis thaliana OX=3702 GN=RAN2 PE=1 SV=3	U	Intracellular trafficking, secretion, and vesicular transport	GTP-binding nuclear protein Ran-3 [Vitis vinifera]
gene_Vitvi18g00719	113	109	82	37	46	59	0.951352	0.890707	0.747141	0.318517	0.404893	0.492822	0.000111757	-1.1031	down	--	--	Molecular Function: zinc ion binding (GO:0008270);; Biological Process: RNA modification (GO:0009451);; Cellular Component: intracellular membrane-bounded organelle (GO:0043231);;	K23541|6.3e-113|rcu:107260920|K23541 Ca2+/H+ antiporter, TMEM165/GDT1 family | (RefSeq) pentatricopeptide repeat-containing protein At4g21065-like	--	[R]	General function prediction only	PPR repeat family	Putative pentatricopeptide repeat-containing protein At5g09950 OS=Arabidopsis thaliana OX=3702 GN=PCMP-H35 PE=3 SV=1	S	Function unknown	PREDICTED: pentatricopeptide repeat-containing protein At3g24000, mitochondrial-like [Vitis vinifera]
NewGene_225	27	21	17	101	69	68	0.466216	0.344789	0.318083	1.81052	1.24203	1.16445	2.63461e-07	1.87414	up	--	--	Molecular Function: protein kinase activity (GO:0004672);; Molecular Function: ATP binding (GO:0005524);; Cellular Component: integral component of membrane (GO:0016021);; Molecular Function: polysaccharide binding (GO:0030247);;	--	--	--	--	Wall-associated receptor kinase galacturonan-binding	--	T	Signal transduction mechanisms	PREDICTED: uncharacterized protein LOC100853180 isoform X2 [Vitis vinifera]
gene_Vitvi01g00704	1938	2162	2000	5311	5128	5167	68.4353	74.159	76.5309	195.159	189.641	181.984	2.08184e-141	1.34897	up	[K]	Transcription	Molecular Function: DNA binding (GO:0003677);; Molecular Function: DNA-directed 5'-3' RNA polymerase activity (GO:0003899);; Cellular Component: RNA polymerase II, core complex (GO:0005665);; Cellular Component: RNA polymerase III complex (GO:0005666);; Cellular Component: RNA polymerase I complex (GO:0005736);; Biological Process: transcription by RNA polymerase I (GO:0006360);; Biological Proce…	K03007|1.8e-36|dzi:111287455|K03007 DNA-directed RNA polymerases I, II, and III subunit RPABC5 | (RefSeq) DNA-directed RNA polymerases I, II, and III subunit RPABC5	RNA polymerase (ko03020)	[K]	Transcription	RNA polymerases N / 8 kDa subunit	DNA-directed RNA polymerases I, II, and III subunit RPABC5 OS=Brassica napus OX=3708 PE=3 SV=1	K	Transcription	PREDICTED: DNA-directed RNA polymerases I, II, and III subunit RPABC5 isoform X1 [Theobroma cacao]
gene_Vitvi09g04081	221	204	213	97	103	116	8.11927	7.25708	8.45437	3.70102	3.93991	4.21763	4.24476e-08	-1.02289	down	[T]	Signal transduction mechanisms	Molecular Function: protein serine/threonine phosphatase activity (GO:0004722);; Molecular Function: magnesium-dependent protein serine/threonine phosphatase activity (GO:0004724);; Cellular Component: nucleus (GO:0005634);; Cellular Component: cytosol (GO:0005829);; Molecular Function: metal ion binding (GO:0046872);;	K14497|3.0e-125|vvi:100261766|K14497 protein phosphatase 2C [EC:3.1.3.16] | (RefSeq) probable protein phosphatase 2C 6	MAPK signaling pathway - plant (ko04016);; Plant hormone signal transduction (ko04075)	[T]	Signal transduction mechanisms	Protein phosphatase 2C	Probable protein phosphatase 2C 6 OS=Oryza sativa subsp. japonica OX=39947 GN=PP2C06 PE=1 SV=1	T	Signal transduction mechanisms	PREDICTED: probable protein phosphatase 2C 6 [Vitis vinifera]
gene_Vitvi17g04092	28	36	23	75	53	56	1.39814	1.74565	1.23934	3.96502	2.81013	2.80663	0.00321506	1.08119	up	--	--	Cellular Component: integral component of membrane (GO:0016021);;	--	--	--	--	--	--	--	--	hypothetical protein FH972_019804 [Carpinus fangiana]
gene_Vitvi14g00242	64	94	77	39	41	31	0.34622	0.499453	0.453493	0.217058	0.230084	0.167788	0.000889535	-1.08534	down	[M]	Cell wall/membrane/envelope biogenesis	Molecular Function: protein serine/threonine kinase activity (GO:0004674);; Molecular Function: ATP binding (GO:0005524);; Cellular Component: integral component of membrane (GO:0016021);;	K13420|3.4e-70|egr:104439602|K13420 LRR receptor-like serine/threonine-protein kinase FLS2 [EC:2.7.11.1] | (RefSeq) receptor kinase-like protein Xa21	MAPK signaling pathway - plant (ko04016);; Plant-pathogen interaction (ko04626)	--	--	Leucine rich repeat	Putative receptor-like protein kinase At3g47110 OS=Arabidopsis thaliana OX=3702 GN=At3g47110 PE=3 SV=1	T	Signal transduction mechanisms	PREDICTED: putative receptor-like protein kinase At3g47110 isoform X1 [Vitis vinifera]
gene_Vitvi10g01612	19	18	20	38	42	44	0.682431	0.618417	0.752698	1.40296	1.59878	1.59366	0.00991944	1.11193	up	--	--	--	--	--	--	--	--	--	--	--	hypothetical protein CK203_068673 [Vitis vinifera]
gene_Vitvi04g00216	339	323	262	844	915	921	5.79673	5.36754	4.84772	15.0202	16.3857	15.7076	2.7523e-50	1.53338	up	--		Molecular Function: protein serine/threonine kinase activity (GO:0004674);; Molecular Function: ATP binding (GO:0005524);; Cellular Component: integral component of membrane (GO:0016021);;	K13416|4.6e-50|ccaj:109804867|K13416 brassinosteroid insensitive 1-associated receptor kinase 1 [EC:2.7.10.1 2.7.11.1] | (RefSeq) BRASSINOSTEROID INSENSITIVE 1-associated receptor kinase 1-like	MAPK signaling pathway - plant (ko04016);; Plant hormone signal transduction (ko04075);; Plant-pathogen interaction (ko04626)	--	--	Protein tyrosine and serine/threonine kinase	Rust resistance kinase Lr10 OS=Triticum aestivum OX=4565 GN=LRK10 PE=2 SV=1	T	Signal transduction mechanisms	PREDICTED: rust resistance kinase Lr10-like [Vitis vinifera]
gene_Vitvi08g00126	986	1106	865	410	461	593	7.09226	7.72857	6.7394	3.0667	3.47442	4.25206	1.45894e-20	-1.0216	down	[J]	Translation, ribosomal structure and biogenesis	Molecular Function: 3'-5'-exoribonuclease activity (GO:0000175);; Biological Process: mitochondrial RNA catabolic process (GO:0000957);; Biological Process: mitochondrial mRNA catabolic process (GO:0000958);; Biological Process: mitochondrial RNA processing (GO:0000963);; Biological Process: mitochondrial RNA 3'-end processing (GO:0000965);; Molecular Function: RNA binding (GO:0003723);; Molecula…	K00962|0.0e+00|vvi:100265692|K00962 polyribonucleotide nucleotidyltransferase [EC:2.7.7.8] | (RefSeq) probable polyribonucleotide nucleotidyltransferase 1, chloroplastic	RNA degradation (ko03018)	[R]	General function prediction only	3' exoribonuclease family, domain 1	Probable polyribonucleotide nucleotidyltransferase 1, chloroplastic OS=Oryza sativa subsp. japonica OX=39947 GN=PNP1 PE=2 SV=1	J	Translation, ribosomal structure and biogenesis	PREDICTED: probable polyribonucleotide nucleotidyltransferase 1, chloroplastic [Vitis vinifera]
gene_Vitvi14g02987	129	127	90	36	33	29	1.61703	1.54838	1.22433	0.465652	0.434319	0.356308	4.16413e-10	-1.81738	down	--	--	Cellular Component: nuclear cohesin complex (GO:0000798);; Molecular Function: chromatin binding (GO:0003682);; Biological Process: double-strand break repair (GO:0006302);; Biological Process: sister chromatid cohesion (GO:0007062);; Cellular Component: integral component of membrane (GO:0016021);;	K06670|0.0e+00|vvi:100257596|K06670 cohesin complex subunit SCC1 | (RefSeq) sister chromatid cohesion 1 protein 2	--	[D]	Cell cycle control, cell division, chromosome partitioning	N terminus of Rad21 / Rec8 like protein	Sister chromatid cohesion 1 protein 2 OS=Arabidopsis thaliana OX=3702 GN=SYN2 PE=2 SV=2	D	Cell cycle control, cell division, chromosome partitioning	PREDICTED: sister chromatid cohesion 1 protein 2 isoform X1 [Vitis vinifera]
gene_Vitvi02g01613	59	53	64	65	361	297	1.42474	1.25984	1.68336	1.65502	9.26226	7.24487	0.00478023	2.02444	up	[R]	General function prediction only	Biological Process: nitrogen compound metabolic process (GO:0006807);; Molecular Function: hydrolase activity, acting on carbon-nitrogen (but not peptide) bonds (GO:0016810);;	K13035|3.3e-197|vvi:100253338|K13035 beta-cyano-L-alanine hydratase/nitrilase [EC:3.5.5.4 4.2.1.65] | (RefSeq) bifunctional nitrilase/nitrile hydratase NIT4B	Cyanoamino acid metabolism (ko00460)	[E]	Amino acid transport and metabolism	Carbon-nitrogen hydrolase	Bifunctional nitrilase/nitrile hydratase NIT4B OS=Lupinus angustifolius OX=3871 GN=NIT4B PE=1 SV=1	E	Amino acid transport and metabolism	PREDICTED: bifunctional nitrilase/nitrile hydratase NIT4B, partial [Vitis vinifera]
gene_Vitvi18g00628	368	331	376	96	57	113	23.0106	20.1212	25.4631	6.25035	3.68003	7.053	4.2162e-25	-2.03095	down	--	--	Molecular Function: DNA-binding transcription factor activity (GO:0003700);;	--	--	--	--	bZIP transcription factor	Basic leucine zipper 4 OS=Arabidopsis thaliana OX=3702 GN=BZIP4 PE=1 SV=1	K	Transcription	PREDICTED: bZIP transcription factor 2 [Vitis vinifera]
gene_Vitvi18g02495	42	20	38	100	89	92	3.78739	1.72143	3.666	9.36318	8.40242	8.29555	6.33502e-06	1.48002	up	--	--	--	--	--	--	--	--	--	--	--	PREDICTED: uncharacterized protein LOC100267694 [Vitis vinifera]
gene_Vitvi11g01429	36	37	29	228	251	241	2.57	2.52378	2.19801	16.9804	18.8529	17.2462	8.30941e-35	2.81637	up	--	--	Molecular Function: kinase activity (GO:0016301);;	K00326|2.0e-16|ccav:112516820|K00326 cytochrome-b5 reductase [EC:1.6.2.2] | (RefSeq) NADH-cytochrome b5 reductase-like protein	Amino sugar and nucleotide sugar metabolism (ko00520)	--	--	Domain of unknown function (DUF4666)	MAPK kinase substrate protein At1g80180 OS=Arabidopsis thaliana OX=3702 GN=At1g80180 PE=1 SV=1	S	Function unknown	PREDICTED: uncharacterized protein At1g15400 [Vitis vinifera]
gene_Vitvi08g00644	688	693	580	305	293	319	3.66829	3.59037	3.35252	1.69316	1.63668	1.69431	1.54931e-24	-1.1008	down	--	--	--	K06100|0.0e+00|vvi:100262578|K06100 symplekin | (RefSeq) uncharacterized LOC100262578	mRNA surveillance pathway (ko03015)	[A]	RNA processing and modification	Symplekin tight junction protein C terminal	--	A	RNA processing and modification	PREDICTED: uncharacterized protein LOC100262578 [Vitis vinifera]
gene_Vitvi08g01988	206	218	189	111	94	86	3.90893	4.01252	3.8696	2.17378	1.86402	1.61577	4.58758e-08	-1.07754	down	--	--	--	K22565|5.8e-38|atr:18438123|K22565 COMM domain containing 9 | (RefSeq) COMM domain-containing protein 9	--	--	--	COMM domain	Protein FAR1-RELATED SEQUENCE 3 OS=Arabidopsis thaliana OX=3702 GN=FRS3 PE=1 SV=2	S	Function unknown	PREDICTED: uncharacterized protein LOC100255422 isoform X6 [Vitis vinifera]
gene_Vitvi06g04419	47	34	41	108	69	109	0.743285	0.513367	0.692671	1.77599	1.13859	1.71321	7.86741e-05	1.21733	up	--	--	Cellular Component: cytosol (GO:0005829);; Biological Process: endocytic recycling (GO:0032456);; Biological Process: retrograde transport, endosome to Golgi (GO:0042147);; Cellular Component: EARP complex (GO:1990745);;	K23288|9.3e-81|vvi:100241423|K23288 syndetin | (RefSeq) syndetin	--	--	--	--	--	S	Function unknown	PREDICTED: syndetin [Vitis vinifera]
gene_Vitvi01g04340	53	66	37	112	117	132	3.45226	4.21046	2.63494	7.70227	8.06763	8.67435	5.67482e-06	1.20993	up	--	--	Cellular Component: integral component of membrane (GO:0016021);;	--	--	--	--	--	--	--	--	hypothetical protein CK203_027420 [Vitis vinifera]
gene_Vitvi19g00580	526	476	506	1524	1395	1469	20.2612	17.8191	21.1225	61.1202	56.3008	56.472	8.0901e-75	1.53373	up	--	--	Molecular Function: proton transmembrane transporter activity (GO:0015078);; Cellular Component: integral component of membrane (GO:0016021);; Cellular Component: proton-transporting V-type ATPase, V0 domain (GO:0033179);; Biological Process: transmembrane transport (GO:0055085);;	K02153|1.6e-32|vvi:100255548|K02153 V-type H+-transporting ATPase subunit e | (RefSeq) V-type proton ATPase subunit e1	Oxidative phosphorylation (ko00190);; Phagosome (ko04145)	[C]	Energy production and conversion	ATP synthase subunit H	V-type proton ATPase subunit e1 OS=Arabidopsis thaliana OX=3702 GN=VHA-e1 PE=3 SV=1	C	Energy production and conversion	PREDICTED: V-type proton ATPase subunit e1 [Vitis vinifera]
gene_Vitvi12g00773	1442	1302	1254	571	563	604	11.3692	9.96462	10.7086	4.6789	4.64055	4.74262	1.85168e-52	-1.20792	down	--	--	Molecular Function: RNA binding (GO:0003723);;	--	--	[R]	General function prediction only	RNA recognition motif. (a.k.a. RRM, RBD, or RNP domain)	Flowering time control protein FPA OS=Arabidopsis thaliana OX=3702 GN=FPA PE=1 SV=2	P	Inorganic ion transport and metabolism	PREDICTED: flowering time control protein FPA [Vitis vinifera]
gene_Vitvi01g00244	0	0	0	140	97	124	0	0	0	2.41798	1.67854	2.06026	3.82917e-14	9.34544	up	--	--	Molecular Function: DNA binding (GO:0003677);; Molecular Function: DNA-binding transcription factor activity (GO:0003700);; Cellular Component: nucleus (GO:0005634);;	K09287|2.2e-213|vvi:100262843|K09287 RAV-like factor | (RefSeq) AP2/ERF and B3 domain-containing transcription factor RAV1	--	--	--	B3 DNA binding domain	AP2/ERF and B3 domain-containing transcription repressor TEM1 OS=Arabidopsis thaliana OX=3702 GN=TEM1 PE=1 SV=1	K	Transcription	PREDICTED: AP2/ERF and B3 domain-containing transcription factor RAV1 [Vitis vinifera]
gene_Vitvi06g01417	734	659	544	292	240	271	9.36952	8.16875	7.51754	3.86983	3.20227	3.4451	3.64399e-25	-1.27243	down	--	--	Molecular Function: UDP-glycosyltransferase activity (GO:0008194);; Cellular Component: intracellular membrane-bounded organelle (GO:0043231);;	K13080|1.4e-262|vvi:100244875|K13080 flavanone 7-O-glucoside 2''-O-beta-L-rhamnosyltransferase [EC:2.4.1.236] | (RefSeq) flavanone 7-O-glucoside 2''-O-beta-L-rhamnosyltransferase	Flavonoid biosynthesis (ko00941);; Flavone and flavonol biosynthesis (ko00944)	[GC]	Carbohydrate transport and metabolism;; Energy production and conversion	UDP-glucoronosyl and UDP-glucosyl transferase	Flavanone 7-O-glucoside 2''-O-beta-L-rhamnosyltransferase OS=Citrus maxima OX=37334 GN=C12RT1 PE=1 SV=2	--	--	PREDICTED: flavanone 7-O-glucoside 2''-O-beta-L-rhamnosyltransferase [Vitis vinifera]
gene_Vitvi13g00042	82	33	30	90	102	139	0.620665	0.241133	0.25196	0.710933	0.836516	1.06353	0.000573138	1.19033	up	[K]	Transcription	Biological Process: defense response (GO:0006952);; Molecular Function: ADP binding (GO:0043531);;	K13457|3.0e-96|qsu:112007111|K13457 disease resistance protein RPM1 | (RefSeq) disease resistance protein RPM1-like	Plant-pathogen interaction (ko04626)	[T]	Signal transduction mechanisms	NB-ARC domain	Putative disease resistance protein At1g50180 OS=Arabidopsis thaliana OX=3702 GN=At1g50180 PE=3 SV=2	T	Signal transduction mechanisms	PREDICTED: putative disease resistance protein At1g50180 isoform X1 [Vitis vinifera]
gene_Vitvi04g01172	285	300	232	39	40	47	24.2798	24.7898	21.3672	3.42389	3.54162	3.92209	3.53678e-37	-2.70058	down	--	--	Biological Process: response to auxin (GO:0009733);;	K14488|1.3e-48|vvi:100264992|K14488 SAUR family protein | (RefSeq) auxin-responsive protein SAUR21	Plant hormone signal transduction (ko04075)	--	--	Auxin responsive protein	Auxin-responsive protein SAUR22 OS=Arabidopsis thaliana OX=3702 GN=SAUR22 PE=2 SV=1	S	Function unknown	PREDICTED: auxin-responsive protein SAUR21 [Vitis vinifera]
gene_Vitvi02g00607	2482	2177	2196	1160	1111	1134	4.48638	3.82177	4.29981	2.18103	2.10274	2.04377	4.46735e-52	-1.01542	down	--	--	--	K19525|0.0e+00|vvi:100260794|K19525 vacuolar protein sorting-associated protein 13A/C | (RefSeq) uncharacterized LOC100260794	--	[U]	Intracellular trafficking, secretion, and vesicular transport	Vacuolar sorting-associated protein 13, N-terminal	--	U	Intracellular trafficking, secretion, and vesicular transport	PREDICTED: uncharacterized protein LOC100260794 [Vitis vinifera]
gene_Vitvi12g00717	381	375	360	833	866	895	26.4082	25.2655	27.0503	60.1597	62.9296	61.9448	3.45287e-37	1.21038	up	--	--	Cellular Component: chloroplast (GO:0009507);; Cellular Component: integral component of membrane (GO:0016021);;	--	--	--	--	--	--	--	--	PREDICTED: uncharacterized protein LOC100264834 [Vitis vinifera]
gene_Vitvi02g00533	52	32	13	159	200	190	0.874924	0.51374	0.223693	2.79811	3.53901	3.20976	2.37033e-16	2.51047	up	[C]	Energy production and conversion	Molecular Function: L-lactate dehydrogenase activity (GO:0004459);; Cellular Component: cytoplasm (GO:0005737);; Biological Process: carbohydrate metabolic process (GO:0005975);; Biological Process: carboxylic acid metabolic process (GO:0019752);;	K00016|1.4e-193|vvi:100250615|K00016 L-lactate dehydrogenase [EC:1.1.1.27] | (RefSeq) L-lactate dehydrogenase A	Glycolysis / Gluconeogenesis (ko00010);; Cysteine and methionine metabolism (ko00270);; Pyruvate metabolism (ko00620);; Propanoate metabolism (ko00640)	[C]	Energy production and conversion	lactate/malate dehydrogenase, NAD binding domain	L-lactate dehydrogenase A OS=Hordeum vulgare OX=4513 PE=1 SV=1	C	Energy production and conversion	L-lactate dehydrogenase B [Vitis riparia]
gene_Vitvi10g00194	60	40	41	260	189	237	0.923638	0.602252	0.688276	4.22047	3.07813	3.68692	8.97861e-23	2.27742	up	--	--	Molecular Function: Rho GDP-dissociation inhibitor activity (GO:0005094);; Cellular Component: cytosol (GO:0005829);; Biological Process: Rho protein signal transduction (GO:0007266);; Cellular Component: membrane (GO:0016020);; Molecular Function: Rac GTPase binding (GO:0048365);;	K12462|1.4e-131|vvi:100262024|K12462 Rho GDP-dissociation inhibitor | (RefSeq) rho GDP-dissociation inhibitor 1	--	[T]	Signal transduction mechanisms	RHO protein GDP dissociation inhibitor	Rho GDP-dissociation inhibitor 1 OS=Arabidopsis thaliana OX=3702 GN=GDI1 PE=1 SV=1	T	Signal transduction mechanisms	PREDICTED: rho GDP-dissociation inhibitor 1 [Vitis vinifera]
gene_Vitvi04g01210	11	3	8	62	58	70	0.088356	0.015871	0.065267	0.52459	0.496045	0.565657	1.53723e-10	3.10001	up	--	--	Molecular Function: RNA polymerase II cis-regulatory region sequence-specific DNA binding (GO:0000978);; Molecular Function: DNA-binding transcription factor activity, RNA polymerase II-specific (GO:0000981);; Cellular Component: nucleus (GO:0005634);; Biological Process: regulation of transcription by RNA polymerase II (GO:0006357);;	--	--	[K]	Transcription	Associated with HOX	BEL1-like homeodomain protein 2 OS=Arabidopsis thaliana OX=3702 GN=BLH2 PE=1 SV=3	K	Transcription	PREDICTED: BEL1-like homeodomain protein 2 [Vitis vinifera]
gene_Vitvi09g00949	125	95	139	0	0	0	1.81779	1.3351	2.19749	0	0	0	3.89306e-14	-9.35978	down	--	--	--	K13457|3.6e-63|sbi:8079281|K13457 disease resistance protein RPM1 | (RefSeq) disease resistance protein RPM1	Plant-pathogen interaction (ko04626)	[T]	Signal transduction mechanisms	Leucine Rich repeats (2 copies)	Disease resistance RPP8-like protein 3 OS=Arabidopsis thaliana OX=3702 GN=RPP8L3 PE=2 SV=1	T	Signal transduction mechanisms	PREDICTED: disease resistance RPP8-like protein 3 [Vitis vinifera]
gene_Vitvi06g01418	54	85	84	325	409	419	1.39743	2.13797	2.35684	8.83728	11.1764	10.9037	2.57045e-34	2.35872	up	--	--	--	K00850|2.0e-12|brp:103868514|K00850 6-phosphofructokinase 1 [EC:2.7.1.11] | (RefSeq) ATP-dependent 6-phosphofructokinase 5, chloroplastic-like	Glycolysis / Gluconeogenesis (ko00010);; Pentose phosphate pathway (ko00030);; Fructose and mannose metabolism (ko00051);; Galactose metabolism (ko00052);; Carbon metabolism (ko01200);; Biosynthesis of amino acids (ko01230);; RNA degradation (ko03018)	--	--	Transcriptional activator	--	S	Function unknown	PREDICTED: syncoilin [Vitis vinifera]
gene_Vitvi03g00064	375	423	330	35	36	26	29.4477	32.2996	28.1132	2.79228	2.89866	2.03874	3.26189e-62	-3.54069	down	--	--	Biological Process: response to auxin (GO:0009733);;	K14488|9.7e-55|vvi:100257133|K14488 SAUR family protein | (RefSeq) auxin-induced protein 15A-like	Plant hormone signal transduction (ko04075)	--	--	Auxin responsive protein	Auxin-responsive protein SAUR50 OS=Arabidopsis thaliana OX=3702 GN=SAUR50 PE=1 SV=1	S	Function unknown	PREDICTED: auxin-responsive protein SAUR50 [Vitis vinifera]
gene_Vitvi13g00102	0	0	6	72	96	90	0	0	0.089076	1.22616	1.64475	1.46508	0.000205226	5.35601	up	--	--	Biological Process: cell surface receptor signaling pathway (GO:0007166);;	--	--	--	--	PLAC8 family	Protein MID1-COMPLEMENTING ACTIVITY 1 OS=Arabidopsis thaliana OX=3702 GN=MCA1 PE=1 SV=1	S	Function unknown	PREDICTED: protein MID1-COMPLEMENTING ACTIVITY 1 isoform X3 [Vitis vinifera]
gene_Vitvi02g01406	37062	42532	40387	10713	10198	11082	1025.78	1143.2	1210.93	308.455	295.506	305.811	6.21161e-132	-1.91625	down	--	--	Cellular Component: extracellular region (GO:0005576);; Biological Process: defense response (GO:0006952);;	K12173|4.4e-20|gmx:100794341|K12173 BRCA1-A complex subunit BRE | (RefSeq) BRISC and BRCA1-A complex member 2	Homologous recombination (ko03440)	--	--	Thaumatin family	Thaumatin-like protein OS=Actinidia deliciosa OX=3627 GN=tlp PE=1 SV=2	S	Function unknown	PREDICTED: protein P21 [Vitis vinifera]
gene_Vitvi05g01931	958551	980086	887802	192553	191760	193265	33433.5	33198.3	33545.6	6986.82	7002.68	6720.87	0	-2.2958	down	--	--	--	--	--	--	--	--	--	--	--	proline-rich cell wall protein-like precursor [Vitis vinifera]
gene_Vitvi07g00011	829	734	649	313	350	352	13.5133	11.619	11.4598	5.29614	5.97173	5.71032	3.0734e-25	-1.1273	down	[QV]	Secondary metabolites biosynthesis, transport and catabolism;; Defense mechanisms	Molecular Function: iron ion binding (GO:0005506);; Molecular Function: oxidoreductase activity, acting on paired donors, with incorporation or reduction of molecular oxygen (GO:0016705);; Molecular Function: heme binding (GO:0020037);;	K13407|9.2e-292|vvi:100259592|K13407 fatty acid omega-hydroxylase [EC:1.14.-.-] | (RefSeq) cytochrome P450 94A1	Cutin, suberine and wax biosynthesis (ko00073)	[QI]	Secondary metabolites biosynthesis, transport and catabolism;; Lipid transport and metabolism	Cytochrome P450	Cytochrome P450 94A1 OS=Vicia sativa OX=3908 GN=CYP94A1 PE=2 SV=2	Q	Secondary metabolites biosynthesis, transport and catabolism	PREDICTED: cytochrome P450 94A1 [Vitis vinifera]
gene_Vitvi04g00231	31	27	17	50	61	44	0.363849	0.315012	0.211395	0.618086	0.761309	0.529533	0.00856051	1.05452	up	--	--	Molecular Function: molecular_function (GO:0003674);; Molecular Function: binding (GO:0005488);; Molecular Function: protein binding (GO:0005515);; Molecular Function: calmodulin binding (GO:0005516);;	K21843|0.0e+00|vvi:100257836|K21843 tetratricopeptide repeat protein 7 | (RefSeq) uncharacterized LOC100257836	--	[T]	Signal transduction mechanisms	Tetratricopeptide repeat	Protein NPG1 OS=Arabidopsis thaliana OX=3702 GN=NPG1 PE=1 SV=1	T	Signal transduction mechanisms	unnamed protein product, partial [Vitis vinifera]
gene_Vitvi11g01345	202	244	220	818	749	774	13.4327	15.7351	15.8873	56.7088	52.2443	51.4215	3.18048e-55	1.80725	up	--	--	Cellular Component: photosystem II (GO:0009523);; Biological Process: photosynthesis (GO:0015979);;	K22048|1.2e-30|csv:101209209|K22048 mechanosensitive ion channel protein 4/5/6/7/8/9/10 | (RefSeq) mechanosensitive ion channel protein 10	--	--	--	Photosystem II reaction centre X protein (PsbX)	--	S	Function unknown	PREDICTED: uncharacterized protein LOC109123414 [Vitis vinifera]
gene_Vitvi11g00535	580	483	493	0	0	0	5.05833	4.22177	4.65195	0	0	0	1.7769e-21	-11.4671	down	--	--	Cellular Component: integral component of membrane (GO:0016021);;	K13466|5.5e-06|qsu:111990316|K13466 EIX receptor 1/2 | (RefSeq) receptor-like protein EIX2	Plant-pathogen interaction (ko04626)	[R]	General function prediction only	Leucine rich repeat	Receptor-like protein 15 OS=Arabidopsis thaliana OX=3702 GN=RLP15 PE=3 SV=1	A	RNA processing and modification	PREDICTED: leucine-rich repeat receptor protein kinase EMS1 isoform X2 [Vitis vinifera]
gene_Vitvi04g01412	7	47	40	503	520	549	0.100579	0.716505	0.67214	8.22112	8.55254	8.58878	1.36708e-08	4.04362	up	[QV]	Secondary metabolites biosynthesis, transport and catabolism;; Defense mechanisms	Molecular Function: iron ion binding (GO:0005506);; Biological Process: lignin biosynthetic process (GO:0009809);; Cellular Component: membrane (GO:0016020);; Cellular Component: integral component of membrane (GO:0016021);; Molecular Function: oxidoreductase activity, acting on paired donors, with incorporation or reduction of molecular oxygen, NAD(P)H as one donor, and incorporation of one atom…	K09755|3.9e-298|vvi:100267863|K09755 ferulate-5-hydroxylase [EC:1.14.-.-] | (RefSeq) cytochrome P450 84A1	Phenylpropanoid biosynthesis (ko00940)	[Q]	Secondary metabolites biosynthesis, transport and catabolism	Cytochrome P450	Cytochrome P450 84A1 OS=Arabidopsis thaliana OX=3702 GN=CYP84A1 PE=1 SV=1	Q	Secondary metabolites biosynthesis, transport and catabolism	PREDICTED: cytochrome P450 84A1 [Vitis vinifera]
gene_Vitvi18g00312	10955	11151	11570	27444	25065	26812	281.796	278.581	322.429	734.446	675.095	687.682	1.97369e-53	1.22645	up	--	--	Cellular Component: nucleus (GO:0005634);; Cellular Component: cytoplasm (GO:0005737);; Biological Process: protein K69-linked ufmylation (GO:1990592);;	K12162|1.8e-47|vvi:100264401|K12162 ubiquitin-fold modifier 1 | (RefSeq) ubiquitin-fold modifier 1	--	[S]	Function unknown	Ubiquitin fold modifier 1 protein	Ubiquitin-fold modifier 1 OS=Arabidopsis thaliana OX=3702 GN=At1g77710 PE=1 SV=1	S	Function unknown	PREDICTED: ubiquitin-fold modifier 1 [Vitis vinifera]
gene_Vitvi14g02562	73	86	39	12	12	17	2.46124	2.78671	1.39772	0.407399	0.391408	0.559995	1.54534e-07	-2.26758	down	--	--	Cellular Component: nucleus (GO:0005634);; Biological Process: positive regulation of DNA demethylation (GO:1901537);;	--	--	--	--	Hsp20/alpha crystallin family	Alpha-crystallin domain-containing protein 22.3 OS=Arabidopsis thaliana OX=3702 GN=ACD22.3 PE=1 SV=1	S	Function unknown	unnamed protein product, partial [Vitis vinifera]
gene_Vitvi16g01979	4	2	4	142	141	128	0.088027	0.050855	0.097163	4.09357	4.09485	3.53568	3.46391e-24	5.3566	up	[G]	Carbohydrate transport and metabolism	Molecular Function: chitinase activity (GO:0004568);; Cellular Component: extracellular region (GO:0005576);; Biological Process: carbohydrate metabolic process (GO:0005975);; Cellular Component: integral component of membrane (GO:0016021);;	K01183|1.1e-159|vvi:100233088|K01183 chitinase [EC:3.2.1.14] | (RefSeq) CHIT3, ChiFIII; acidic chitinase	Amino sugar and nucleotide sugar metabolism (ko00520)	[M]	Cell wall/membrane/envelope biogenesis	Glycosyl hydrolases family 18	Acidic endochitinase OS=Vitis vinifera OX=29760 GN=CHIT3 PE=2 SV=1	G	Carbohydrate transport and metabolism	class III chitinase [Vitis vinifera]
gene_Vitvi09g00314	44	55	57	16	21	25	0.423615	0.512016	0.588238	0.155705	0.209783	0.236488	0.000904506	-1.34561	down	--	--	Cellular Component: plasma membrane (GO:0005886);; Cellular Component: integral component of membrane (GO:0016021);;	--	--	--	--	Domain of unknown function (DUF588)	CASP-like protein 3A1 OS=Vitis vinifera OX=29760 GN=VIT_09s0002g03780 PE=2 SV=1	S	Function unknown	PREDICTED: CASP-like protein 3A1 [Vitis vinifera]
gene_Vitvi07g01061	75	74	73	145	169	132	0.631809	0.604362	0.665198	1.28127	1.49782	1.11163	1.40648e-05	1.00345	up	[L]	Replication, recombination and repair	Molecular Function: DNA binding (GO:0003677);; Molecular Function: DNA helicase activity (GO:0003678);; Molecular Function: ATP binding (GO:0005524);; Cellular Component: nucleus (GO:0005634);; Biological Process: DNA replication initiation (GO:0006270);; Cellular Component: MCM complex (GO:0042555);;	K02542|0.0e+00|vvi:100260804|K02542 DNA replication licensing factor MCM6 [EC:3.6.4.12] | (RefSeq) MCM6; DNA replication licensing factor MCM6	DNA replication (ko03030)	[L]	Replication, recombination and repair	MCM P-loop domain	DNA replication licensing factor MCM6 OS=Arabidopsis thaliana OX=3702 GN=MCM6 PE=1 SV=1	L	Replication, recombination and repair	PREDICTED: DNA replication licensing factor MCM6 [Vitis vinifera]
gene_Vitvi01g00842	92	52	71	177	187	211	1.0806	0.594623	0.90193	2.1752	2.31688	2.48666	7.25115e-10	1.41039	up	--	--	Cellular Component: Golgi apparatus (GO:0005794);; Biological Process: xyloglucan metabolic process (GO:0010411);; Cellular Component: integral component of membrane (GO:0016021);; Molecular Function: O-acetyltransferase activity (GO:0016413);;	K23877|5.0e-270|vvi:100241586|K23877 xyloglucan O-acetyltransferase | (RefSeq) protein ALTERED XYLOGLUCAN 4	--	--	--	GDSL/SGNH-like Acyl-Esterase family found in Pmr5 and Cas1p	Protein ALTERED XYLOGLUCAN 4 OS=Arabidopsis thaliana OX=3702 GN=AXY4 PE=1 SV=1	S	Function unknown	PREDICTED: protein ALTERED XYLOGLUCAN 4 [Vitis vinifera]
gene_Vitvi06g01430	93	81	70	207	178	199	1.40346	1.18318	1.1381	3.24861	2.80994	2.99355	6.9266e-10	1.25543	up	[T]	Signal transduction mechanisms	Molecular Function: protein serine/threonine kinase activity (GO:0004674);; Molecular Function: ATP binding (GO:0005524);; Cellular Component: nucleus (GO:0005634);; Cellular Component: cytoplasm (GO:0005737);; Cellular Component: plasma membrane (GO:0005886);; Biological Process: protein phosphorylation (GO:0006468);;	K08286|1.5e-264|vvi:100263703|K08286 protein-serine/threonine kinase [EC:2.7.11.-] | (RefSeq) serine/threonine-protein kinase D6PKL2	--	[R]	General function prediction only	Protein kinase domain	Serine/threonine-protein kinase D6PK OS=Arabidopsis thaliana OX=3702 GN=D6PK PE=1 SV=1	T	Signal transduction mechanisms	PREDICTED: serine/threonine-protein kinase D6PKL2 [Vitis vinifera]
gene_Vitvi12g00496	227	218	206	563	568	621	11.8994	11.104	11.7408	30.8045	31.2862	32.5749	1.33332e-33	1.42157	up	--	--	--	K20600|4.9e-34|ccav:112529365|K20600 mitogen-activated protein kinase 4 [EC:2.7.11.24] | (RefSeq) mitogen-activated protein kinase 4-like isoform X1	MAPK signaling pathway - plant (ko04016);; Plant-pathogen interaction (ko04626)	--	--	Essential protein Yae1, N terminal	--	S	Function unknown	Oral cancer-overexpressed protein 1-like [Vitis vinifera]
gene_Vitvi13g02488	1195	1424	1356	4416	4221	4433	30.7698	35.6042	37.8283	118.289	113.792	113.801	1.64217e-155	1.7089	up	--	--	Cellular Component: integral component of membrane (GO:0016021);;	--	--	--	--	--	Photosystem II 5 kDa protein, chloroplastic OS=Gossypium hirsutum OX=3635 GN=PSBT PE=4 SV=1	S	Function unknown	PREDICTED: photosystem II 5 kDa protein, chloroplastic [Vitis vinifera]
gene_Vitvi12g01964	30	25	53	76	96	81	0.292441	0.239805	0.563105	0.776797	0.999466	0.795606	0.000593389	1.20817	up	--	--	Molecular Function: zinc ion binding (GO:0008270);; Biological Process: RNA modification (GO:0009451);; Cellular Component: intracellular membrane-bounded organelle (GO:0043231);;	K22733|2.4e-149|cit:102612526|K22733 magnesium transporter | (RefSeq) uncharacterized protein LOC102612526	--	[R]	General function prediction only	PPR repeat family	Pentatricopeptide repeat-containing protein At4g33990 OS=Arabidopsis thaliana OX=3702 GN=EMB2758 PE=3 SV=2	S	Function unknown	PREDICTED: pentatricopeptide repeat-containing protein At2g01510, mitochondrial [Vitis vinifera]
gene_Vitvi15g00920	482	427	432	1101	1005	1031	5.93913	5.10678	5.76356	14.1211	12.9691	12.6754	2.61924e-39	1.22049	up	[MDT]	Cell wall/membrane/envelope biogenesis;; Cell cycle control, cell division, chromosome partitioning;; Signal transduction mechanisms	Molecular Function: ATP binding (GO:0005524);;	K08900|4.9e-167|gmx:100776680|K08900 mitochondrial chaperone BCS1 | (RefSeq) AAA-ATPase At2g46620	--	[O]	Posttranslational modification, protein turnover, chaperones	ATPase family associated with various cellular activities (AAA)	AAA-ATPase At2g46620 OS=Arabidopsis thaliana OX=3702 GN=At2g46620 PE=2 SV=1	O	Posttranslational modification, protein turnover, chaperones	PREDICTED: AAA-ATPase At2g46620 [Vitis vinifera]
NewGene_1971	82	92	71	170	167	169	1.06576	1.1659	1.0007	2.29699	2.27475	2.1971	6.45487e-07	1.04336	up	--	--	Molecular Function: UDP-glycosyltransferase activity (GO:0008194);; Cellular Component: intracellular membrane-bounded organelle (GO:0043231);; Molecular Function: quercetin 3-O-glucosyltransferase activity (GO:0080043);; Molecular Function: quercetin 7-O-glucosyltransferase activity (GO:0080044);;	K16266|1.26e-234|mesc:110627793|K16266 cyanohydrin UDP-glucosyltransferase [EC:2.4.1.-] | (RefSeq) linamarin synthase 2	Cyanoamino acid metabolism (ko00460)	[GC]	Carbohydrate transport and metabolism;; Energy production and conversion	UDP-glucoronosyl and UDP-glucosyl transferase	Linamarin synthase 2 OS=Manihot esculenta OX=3983 GN=UGT85K5 PE=1 SV=1	--	--	PREDICTED: 7-deoxyloganetin glucosyltransferase [Vitis vinifera]
gene_Vitvi01g01801	151	192	155	350	313	381	4.57184	5.62833	5.05944	11.0035	9.92139	11.4804	4.75789e-12	1.06048	up	--	--	Cellular Component: nucleus (GO:0005634);;	--	--	--	--	Domain of unknown function (DUF4228)	--	S	Function unknown	PREDICTED: uncharacterized protein LOC100255664 [Vitis vinifera]
gene_Vitvi10g00358	42	82	77	567	520	601	0.535069	1.01169	1.05686	7.55609	6.97692	7.67585	3.28523e-65	3.05842	up	[G]	Carbohydrate transport and metabolism	Cellular Component: integral component of membrane (GO:0016021);; Molecular Function: transmembrane transporter activity (GO:0022857);;	K24193|9.4e-292|vvi:100233083|K24193 MFS transporter, SP family, sugar:H+ symporter | (RefSeq) hexose transporter	--	[R]	General function prediction only	Sugar (and other) transporter	Sugar carrier protein C OS=Ricinus communis OX=3988 GN=STC PE=2 SV=1	U	Intracellular trafficking, secretion, and vesicular transport	hexose transporter [Vitis vinifera]
gene_Vitvi06g01334	95	106	128	30	38	20	0.975301	1.05322	1.42192	0.319283	0.404514	0.20239	3.70456e-09	-1.90998	down	--	--	Cellular Component: membrane (GO:0016020);; Cellular Component: integral component of membrane (GO:0016021);;	--	--	--	--	Nodulin-like	--	S	Function unknown	PREDICTED: protein NUCLEAR FUSION DEFECTIVE 4-like [Vitis vinifera]
gene_Vitvi04g01363	467	474	327	10	5	18	19.5858	19.3038	14.8575	0.42256	0.208535	0.712353	1.25387e-67	-5.26665	down	--	--	Molecular Function: transcription regulatory region sequence-specific DNA binding (GO:0000976);; Molecular Function: DNA-binding transcription factor activity (GO:0003700);; Cellular Component: nucleus (GO:0005634);; Molecular Function: sequence-specific DNA binding (GO:0043565);; Biological Process: positive regulation of transcription, DNA-templated (GO:0045893);;	--	--	--	--	bZIP transcription factor	bZIP transcription factor 44 OS=Arabidopsis thaliana OX=3702 GN=BZIP44 PE=1 SV=1	K	Transcription	PREDICTED: bZIP transcription factor 44 [Vitis vinifera]
gene_Vitvi12g00727	738	853	700	287	324	326	18.5868	20.8543	19.1008	7.50404	8.53287	8.16928	1.03147e-32	-1.29472	down	[M]	Cell wall/membrane/envelope biogenesis	Cellular Component: nucleus (GO:0005634);; Cellular Component: cytosol (GO:0005829);; Molecular Function: enzyme regulator activity (GO:0030234);; Biological Process: nitrile biosynthetic process (GO:0080028);;	K23330|1.1e-08|mis:MICPUN_100143|K23330 leucine-zipper-like transcriptional regulator 1 | (RefSeq) predicted protein	--	[R]	General function prediction only	Galactose oxidase, central domain	Nitrile-specifier protein 3 OS=Arabidopsis thaliana OX=3702 GN=NSP3 PE=2 SV=1	S	Function unknown	PREDICTED: nitrile-specifier protein 5 [Vitis vinifera]
gene_Vitvi12g04132	23	19	15	162	176	148	2.52683	2.03517	1.70872	18.7127	20.5399	16.4784	2.1407e-25	3.09224	up	--	--	--	--	--	--	--	--	--	--	--	hypothetical protein FH972_014334 [Carpinus fangiana]
gene_Vitvi12g02309	26	27	20	116	98	98	0.583574	0.584552	0.475287	2.69828	2.29499	2.18174	2.3189e-11	2.0944	up	--	--	--	--	--	--	--	--	--	--	--	PREDICTED: uncharacterized protein LOC100243770 [Vitis vinifera]
gene_Vitvi18g03112	1671	1500	1391	337	371	349	22.3893	19.4857	20.3592	4.67753	5.22107	4.66643	3.51428e-127	-2.11357	down	[E]	Amino acid transport and metabolism	Molecular Function: peptide:proton symporter activity (GO:0015333);; Cellular Component: integral component of membrane (GO:0016021);; Molecular Function: oligopeptide transmembrane transporter activity (GO:0035673);; Molecular Function: peptide transmembrane transporter activity (GO:1904680);;	K14638|0.0e+00|vvi:100261420|K14638 solute carrier family 15 (peptide/histidine transporter), member 3/4 | (RefSeq) protein NRT1/ PTR FAMILY 5.10	--	[E]	Amino acid transport and metabolism	POT family	Protein NRT1/ PTR FAMILY 5.10 OS=Arabidopsis thaliana OX=3702 GN=NPF5.10 PE=2 SV=1	E	Amino acid transport and metabolism	PREDICTED: protein NRT1/ PTR FAMILY 5.10 [Vitis vinifera]
gene_Vitvi02g00695	35	65	48	180	236	242	0.864294	1.55794	1.27661	4.63897	6.1161	5.95667	7.67217e-19	2.1448	up	--	--	Molecular Function: protein phosphatase inhibitor activity (GO:0004864);; Cellular Component: nucleus (GO:0005634);; Cellular Component: cytoplasm (GO:0005737);; Biological Process: abscisic acid-activated signaling pathway (GO:0009738);; Molecular Function: abscisic acid binding (GO:0010427);; Molecular Function: signaling receptor activity (GO:0038023);; Biological Process: regulation of protei…	K14496|2.7e-120|vvi:100267793|K14496 abscisic acid receptor PYR/PYL family | (RefSeq) abscisic acid receptor PYR1	MAPK signaling pathway - plant (ko04016);; Plant hormone signal transduction (ko04075)	--	--	Polyketide cyclase / dehydrase and lipid transport	Abscisic acid receptor PYL1 OS=Arabidopsis thaliana OX=3702 GN=PYL1 PE=1 SV=1	S	Function unknown	PREDICTED: abscisic acid receptor PYR1 [Vitis vinifera]
gene_Vitvi05g00363	32	29	19	56	55	82	0.172717	0.148887	0.109306	0.317667	0.310686	0.44341	0.000596662	1.2652	up	[T]	Signal transduction mechanisms	Molecular Function: protein kinase activity (GO:0004672);; Molecular Function: ATP binding (GO:0005524);;	K17545|0.0e+00|vvi:100259712|K17545 serine/threonine-protein kinase ULK4 [EC:2.7.11.1] | (RefSeq) serine/threonine-protein kinase RUNKEL	--	[R]	General function prediction only	Protein kinase domain	Serine/threonine-protein kinase RUNKEL OS=Arabidopsis thaliana OX=3702 GN=RUK PE=1 SV=1	T	Signal transduction mechanisms	PREDICTED: serine/threonine-protein kinase RUNKEL [Vitis vinifera]
gene_Vitvi01g01887	0	8	2	44	86	72	0	0.187475	0.053463	1.12368	2.20598	1.76022	6.22243e-12	4.33592	up	--	--	--	--	--	--	--	Phosphate-induced protein 1 conserved region	Protein EXORDIUM-like 7 OS=Arabidopsis thaliana OX=3702 GN=EXL7 PE=2 SV=2	S	Function unknown	PREDICTED: protein EXORDIUM-like 7 [Vitis vinifera]
gene_Vitvi19g04213	0	0	0	176	170	190	0	0	0	16.0524	15.5995	16.6025	4.50064e-16	9.91582	up	[I]	Lipid transport and metabolism	Cellular Component: integral component of membrane (GO:0016021);; Molecular Function: oxidoreductase activity (GO:0016491);; Molecular Function: flavin adenine dinucleotide binding (GO:0050660);;	K08232|3.3e-38|vvi:100267896|K08232 monodehydroascorbate reductase (NADH) [EC:1.6.5.4] | (RefSeq) monodehydroascorbate reductase 4, peroxisomal	Ascorbate and aldarate metabolism (ko00053)	[R]	General function prediction only	Pyridine nucleotide-disulphide oxidoreductase	Monodehydroascorbate reductase 4, peroxisomal OS=Arabidopsis thaliana OX=3702 GN=MDAR4 PE=1 SV=1	S	Function unknown	PREDICTED: monodehydroascorbate reductase 4, peroxisomal [Vitis vinifera]
gene_Vitvi07g00455	160	169	145	6	4	9	4.39666	4.51377	4.32658	0.153798	0.098994	0.243671	4.24075e-30	-4.64837	down	--	--	Molecular Function: DNA binding (GO:0003677);;	K09422|1.6e-152|vvi:100260647|K09422 transcription factor MYB, plant | (RefSeq) R2R3 transcription factor MYB108-like protein 2	--	[K]	Transcription	Myb-like DNA-binding domain	Transcription factor MYB78 OS=Arabidopsis thaliana OX=3702 GN=MYB78 PE=1 SV=1	--	--	Transcription factor MYB2 [Vitis vinifera]
gene_Vitvi16g00028	301	342	229	79	64	77	4.25155	4.69582	3.50529	1.1597	0.944866	1.08531	2.29137e-24	-1.98751	down	[Q]	Secondary metabolites biosynthesis, transport and catabolism	Molecular Function: transferase activity, transferring acyl groups other than amino-acyl groups (GO:0016747);;	K19861|9.9e-269|vvi:100261281|K19861 benzyl alcohol O-benzoyltransferase [EC:2.3.1.196 2.3.1.232] | (RefSeq) benzyl alcohol O-benzoyltransferase	--	--	--	Transferase family	Benzyl alcohol O-benzoyltransferase OS=Nicotiana tabacum OX=4097 GN=HSR201 PE=1 SV=1	S	Function unknown	PREDICTED: benzyl alcohol O-benzoyltransferase [Vitis vinifera]
gene_Vitvi07g04660	25	29	13	89	85	109	1.93558	2.12214	1.06391	7.17229	6.87918	8.46419	1.0992e-09	2.0783	up	[E]	Amino acid transport and metabolism	Molecular Function: nucleotide binding (GO:0000166);; Molecular Function: molecular_function (GO:0003674);; Molecular Function: catalytic activity (GO:0003824);; Molecular Function: binding (GO:0005488);; Molecular Function: ATP binding (GO:0005524);; Cellular Component: cellular_component (GO:0005575);; Cellular Component: intracellular (GO:0005622);; Cellular Component: obsolete cell (GO:000562…	K04487|1.7e-11|vvi:100249131|K04487 cysteine desulfurase [EC:2.8.1.7] | (RefSeq) L-CDES; cysteine desulfurase 1, mitochondrial-like	Thiamine metabolism (ko00730);; Sulfur relay system (ko04122)	[E]	Amino acid transport and metabolism	--	Cysteine desulfurase, mitochondrial OS=Arabidopsis thaliana OX=3702 GN=NIFS1 PE=1 SV=1	E	Amino acid transport and metabolism	cysteine desulfurase 1, mitochondrial-like [Vitis vinifera]
gene_Vitvi18g02446	0	8	0	132	132	136	0	0.107131	0	1.96702	1.97879	1.95133	0.000307433	5.67308	up	--	--	Molecular Function: magnesium ion binding (GO:0000287);; Molecular Function: terpene synthase activity (GO:0010333);;	K15803|0.0e+00|vvi:100267145|K15803 (-)-germacrene D synthase [EC:4.2.3.75] | (RefSeq) terpene synthase	Sesquiterpenoid and triterpenoid biosynthesis (ko00909)	--	--	Terpene synthase family, metal binding domain	Valencene synthase OS=Vitis vinifera OX=29760 GN=ValCS PE=1 SV=1	S	Function unknown	uncharacterized protein LOC100267145 [Vitis vinifera]
NewGene_3263	225	231	204	74	38	60	3.30343	3.28757	3.23976	1.12525	0.57517	0.963911	1.52373e-17	-1.947	down	--	--	Molecular Function: kinase activity (GO:0016301);; Molecular Function: carbohydrate binding (GO:0030246);;	--	--	[T]	Signal transduction mechanisms	--	G-type lectin S-receptor-like serine/threonine-protein kinase LECRK4 OS=Oryza sativa subsp. indica OX=39946 GN=LECRK4 PE=3 SV=1	T	Signal transduction mechanisms	G-type lectin S-receptor-like serine/threonine-protein kinase RLK1 [Vitis vinifera]
gene_Vitvi13g04716	114	66	91	32	45	32	0.66034	0.372331	0.566797	0.192441	0.271735	0.182417	6.57924e-05	-1.31827	down	[K]	Transcription	Biological Process: defense response (GO:0006952);; Molecular Function: ADP binding (GO:0043531);;	K12818|1.8e-143|mtr:MTR_0267s0070|K12818 ATP-dependent RNA helicase DHX8/PRP22 [EC:3.6.4.13] | (RefSeq) NB-ARC domain disease resistance protein, putative	Spliceosome (ko03040)	[T]	Signal transduction mechanisms	NB-ARC domain	Putative disease resistance RPP13-like protein 1 OS=Arabidopsis thaliana OX=3702 GN=RPPL1 PE=3 SV=1	T	Signal transduction mechanisms	putative disease resistance RPP13-like protein 1 [Vitis vinifera]
gene_Vitvi18g02631	57	52	78	0	0	0	2.83895	2.52583	4.18264	0	0	0	3.26016e-11	-8.42235	down	--	--	--	--	--	--	--	--	--	--	--	unnamed protein product, partial [Vitis vinifera]
gene_Vitvi11g00255	654	707	625	247	239	272	6.85895	7.1953	7.09514	2.69223	2.61562	2.83728	3.84736e-36	-1.39647	down	[O]	Posttranslational modification, protein turnover, chaperones	Molecular Function: carboxypeptidase activity (GO:0004180);;	K01301|0.0e+00|vvi:100247495|K01301 N-acetylated-alpha-linked acidic dipeptidase [EC:3.4.17.21] | (RefSeq) probable glutamate carboxypeptidase 2	--	[OPR]	Posttranslational modification, protein turnover, chaperones;; Inorganic ion transport and metabolism;; General function prediction only	Transferrin receptor-like dimerisation domain	Probable glutamate carboxypeptidase LAMP1 OS=Arabidopsis thaliana OX=3702 GN=LAMP1 PE=2 SV=1	--	--	probable glutamate carboxypeptidase LAMP1 [Vitis riparia]
gene_Vitvi02g00992	213	240	183	71	72	64	2.48887	2.71362	2.31105	0.863122	0.876453	0.741763	4.25662e-15	-1.62041	down	[L]	Replication, recombination and repair	Molecular Function: DNA binding (GO:0003677);; Molecular Function: ATP binding (GO:0005524);; Biological Process: DNA replication initiation (GO:0006270);;	K10738|0.0e+00|vvi:100243188|K10738 DNA helicase MCM9 [EC:3.6.4.12] | (RefSeq) probable DNA helicase MCM9	--	[L]	Replication, recombination and repair	MCM P-loop domain	Probable DNA helicase MCM9 OS=Arabidopsis thaliana OX=3702 GN=MCM9 PE=3 SV=1	L	Replication, recombination and repair	PREDICTED: probable DNA helicase MCM9 isoform X1 [Vitis vinifera]
gene_Vitvi05g00272	533	477	546	1837	1900	1918	3.66921	3.18938	4.07029	13.1615	13.7005	13.1745	3.58623e-114	1.85319	up	--	--	Cellular Component: nuclear chromosome (GO:0000228);; Biological Process: chromatin remodeling (GO:0006338);; Biological Process: auxin-activated signaling pathway (GO:0009734);;	--	--	--	--	--	--	--	--	PREDICTED: uncharacterized protein LOC104879229 isoform X1 [Vitis vinifera]
gene_Vitvi16g01296	63	49	45	3	0	4	0.509896	0.383907	0.392367	0.025203	0	0.026493	1.15027e-10	-4.49547	down	[M]	Cell wall/membrane/envelope biogenesis	Molecular Function: protein serine/threonine kinase activity (GO:0004674);; Molecular Function: ATP binding (GO:0005524);; Cellular Component: integral component of membrane (GO:0016021);;	K20181|2.8e-98|mtr:MTR_5g026090|K20181 vacuolar protein sorting-associated protein 18 | (RefSeq) vacuolar sorting-associated-like protein	--	--	--	Protein kinase domain	Putative receptor-like protein kinase At3g47110 OS=Arabidopsis thaliana OX=3702 GN=At3g47110 PE=3 SV=1	T	Signal transduction mechanisms	PREDICTED: putative receptor-like protein kinase At3g47110 [Vitis vinifera]
gene_Vitvi17g00695	2720	2754	2282	811	845	908	21.7442	21.3791	19.7626	6.74346	7.06472	7.22974	5.4051e-138	-1.601	down	[O]	Posttranslational modification, protein turnover, chaperones	Molecular Function: ATP binding (GO:0005524);;	K03695|0.0e+00|vvi:100232966|K03695 ATP-dependent Clp protease ATP-binding subunit ClpB | (RefSeq) HSP101; heat shock protein 101	--	[O]	Posttranslational modification, protein turnover, chaperones	AAA domain (Cdc48 subfamily)	Chaperone protein ClpB1 OS=Arabidopsis thaliana OX=3702 GN=CLPB1 PE=1 SV=2	O	Posttranslational modification, protein turnover, chaperones	PREDICTED: heat shock protein 101 isoform X1 [Vitis vinifera]
NewGene_237	8	7	12	91	99	146	0.074013	0.061485	0.11711	0.903759	1.05995	1.39882	4.05504e-19	3.61881	up	--		Molecular Function: protein kinase activity (GO:0004672);; Molecular Function: ATP binding (GO:0005524);; Molecular Function: polysaccharide binding (GO:0030247);;	K13416|6.22e-56|mdm:103416332|K13416 brassinosteroid insensitive 1-associated receptor kinase 1 [EC:2.7.10.1 2.7.11.1] | (RefSeq) BRASSINOSTEROID INSENSITIVE 1-associated receptor kinase 1-like isoform X1	MAPK signaling pathway - plant (ko04016);; Plant hormone signal transduction (ko04075);; Plant-pathogen interaction (ko04626)	[T]	Signal transduction mechanisms	Protein kinase domain	Rust resistance kinase Lr10 OS=Triticum aestivum OX=4565 GN=LRK10 PE=2 SV=1	T	Signal transduction mechanisms	PREDICTED: rust resistance kinase Lr10 [Vitis vinifera]
gene_Vitvi10g04623	0	4	0	101	84	103	0	0.091914	0	3.2638	2.77382	3.16811	1.293e-14	6.16589	up	[Q]	Secondary metabolites biosynthesis, transport and catabolism	Biological Process: biosynthetic process (GO:0009058);; Molecular Function: transferase activity, transferring acyl groups other than amino-acyl groups (GO:0016747);;	K00660|2.2e-162|vvi:100240862|K00660 chalcone synthase [EC:2.3.1.74] | (RefSeq) stilbene synthase 2	Flavonoid biosynthesis (ko00941);; Circadian rhythm - plant (ko04712)	--	--	Chalcone and stilbene synthases, N-terminal domain	Stilbene synthase 3 OS=Vitis vinifera OX=29760 GN=VIT_16s0100g01030 PE=2 SV=2	H	Coenzyme transport and metabolism	PREDICTED: stilbene synthase 2 [Vitis vinifera]
gene_Vitvi03g00849	1578	1731	1408	736	683	715	27.8716	29.6823	26.9328	13.5149	12.6176	12.5768	5.11257e-51	-1.14799	down	--	--	Molecular Function: protein binding (GO:0005515);;	K03122|1.9e-09|mdm:114825099|K03122 transcription initiation factor TFIIA large subunit | (RefSeq) uncharacterized protein LOC114825099	Basal transcription factors (ko03022)	--	--	PB1 domain	--	S	Function unknown	PREDICTED: uncharacterized protein LOC100254138 [Vitis vinifera]
gene_Vitvi14g01727	12	8	2	55	44	56	0.127162	0.075806	0.017115	0.634228	0.510131	0.616343	7.04807e-08	2.82245	up	[T]	Signal transduction mechanisms	Molecular Function: protein kinase activity (GO:0004672);; Molecular Function: ATP binding (GO:0005524);; Cellular Component: integral component of membrane (GO:0016021);;	K24104|2.4e-58|thj:104799061|K24104 GPN-loop GTPase | (RefSeq) LOW QUALITY PROTEIN: uncharacterized protein LOC104799061	--	--	--	Protein tyrosine and serine/threonine kinase	Cysteine-rich receptor-like protein kinase 42 OS=Arabidopsis thaliana OX=3702 GN=CRK42 PE=2 SV=1	T	Signal transduction mechanisms	PREDICTED: cysteine-rich receptor-like protein kinase 42 [Vitis vinifera]
gene_Vitvi10g01778	0	2	0	126	91	86	0	0.045227	0	3.03821	2.21465	1.98964	3.17955e-11	7.24312	up	[H]	Coenzyme transport and metabolism	Molecular Function: O-methyltransferase activity (GO:0008171);; Molecular Function: S-adenosylmethionine-dependent methyltransferase activity (GO:0008757);; Biological Process: aromatic compound biosynthetic process (GO:0019438);; Biological Process: methylation (GO:0032259);; Molecular Function: protein dimerization activity (GO:0046983);;	K16040|2.9e-135|qsu:111988269|K16040 trans-resveratrol di-O-methyltransferase [EC:2.1.1.240] | (RefSeq) trans-resveratrol di-O-methyltransferase-like	Stilbenoid, diarylheptanoid and gingerol biosynthesis (ko00945)	[R]	General function prediction only	O-methyltransferase domain	Trans-resveratrol di-O-methyltransferase OS=Vitis vinifera OX=29760 GN=ROMT PE=1 SV=2	J	Translation, ribosomal structure and biogenesis	PREDICTED: trans-resveratrol di-O-methyltransferase [Vitis vinifera]
gene_Vitvi04g00194	372	349	298	127	140	146	5.40108	4.91435	4.68297	1.90936	2.12186	2.10174	2.74047e-17	-1.30678	down	--	--	--	--	--	--	--	--	--	--	--	PREDICTED: dual specificity protein kinase splA [Vitis vinifera]
gene_Vitvi02g00079	281	265	231	94	126	104	6.88226	6.30382	6.1277	2.38169	3.23094	2.5301	5.14002e-12	-1.26382	down	--	--	Cellular Component: plasma membrane (GO:0005886);; Cellular Component: membrane (GO:0016020);; Cellular Component: integral component of membrane (GO:0016021);;	--	--	--	--	Protein of unknown function (DUF1191)	--	S	Function unknown	PREDICTED: uncharacterized protein LOC109121387 [Vitis vinifera]
gene_Vitvi19g02056	767	773	829	2556	2498	2700	13.3789	13.2539	15.8102	47.1645	46.4475	47.7378	1.55428e-135	1.70122	up	--	--	Molecular Function: zinc ion transmembrane transporter activity (GO:0005385);; Cellular Component: membrane (GO:0016020);; Cellular Component: integral component of membrane (GO:0016021);; Biological Process: zinc ion transmembrane transport (GO:0071577);;	K14709|5.5e-171|vvi:100253257|K14709 solute carrier family 39 (zinc transporter), member 1/2/3 | (RefSeq) zinc transporter 11	--	[P]	Inorganic ion transport and metabolism	ZIP Zinc transporter	Zinc transporter 11 OS=Arabidopsis thaliana OX=3702 GN=ZIP11 PE=2 SV=1	P	Inorganic ion transport and metabolism	PREDICTED: zinc transporter 11 [Vitis vinifera]
gene_Vitvi08g02209	2203	2155	1951	100	97	104	57.6184	54.7355	55.268	2.71919	2.645	2.69372	0	-4.39513	down	[Q]	Secondary metabolites biosynthesis, transport and catabolism	Molecular Function: alditol:NADP+ 1-oxidoreductase activity (GO:0004032);; Cellular Component: cytosol (GO:0005829);; Molecular Function: alcohol dehydrogenase (NADP+) activity (GO:0008106);; Molecular Function: oxidoreductase activity (GO:0016491);;	K00002|3.5e-188|vvi:100254427|K00002 alcohol dehydrogenase (NADP+) [EC:1.1.1.2] | (RefSeq) aldo-keto reductase family 4 member C9	Glycolysis / Gluconeogenesis (ko00010);; Pentose and glucuronate interconversions (ko00040);; Glycerolipid metabolism (ko00561)	[R]	General function prediction only	Aldo/keto reductase family	NADPH-dependent aldo-keto reductase, chloroplastic OS=Arabidopsis thaliana OX=3702 GN=AKR4C9 PE=1 SV=1	L	Replication, recombination and repair	PREDICTED: aldo-keto reductase family 4 member C9 [Vitis vinifera]
gene_Vitvi02g00575	945	905	829	2309	2345	2544	18.9061	17.5824	17.9547	48.0683	49.1222	50.7671	7.73552e-121	1.41986	up	[R]	General function prediction only	Molecular Function: oxidoreductase activity (GO:0016491);;	--	--	[GQ]	Carbohydrate transport and metabolism;; Secondary metabolites biosynthesis, transport and catabolism	Oxidoreductase family, C-terminal alpha/beta domain	--	--	--	PREDICTED: uncharacterized protein LOC100252861 [Vitis vinifera]
gene_Vitvi15g01034	85520	82991	75021	3365	3245	3541	545.004	513.623	517.918	22.3099	21.6494	22.4907	0	-4.58988	down	--	--	Molecular Function: chaperone binding (GO:0051087);;	--	--	--	--	BAG domain	BAG family molecular chaperone regulator 6 OS=Arabidopsis thaliana OX=3702 GN=BAG6 PE=1 SV=1	S	Function unknown	PREDICTED: BAG family molecular chaperone regulator 6 isoform X1 [Vitis vinifera]
gene_Vitvi10g00539	280	241	189	729	719	738	4.47461	3.74168	3.2677	12.1165	12.0196	11.7628	6.37436e-42	1.62128	up	--	--	Molecular Function: molecular_function (GO:0003674);; Molecular Function: binding (GO:0005488);; Molecular Function: protein binding (GO:0005515);; Cellular Component: cellular_component (GO:0005575);; Cellular Component: intracellular (GO:0005622);; Cellular Component: obsolete cell (GO:0005623);; Cellular Component: nucleus (GO:0005634);; Cellular Component: cytoskeleton (GO:0005856);; Cellular…	--	--	--	--	--	Protein IQ-DOMAIN 1 OS=Arabidopsis thaliana OX=3702 GN=IQD1 PE=1 SV=1	S	Function unknown	PREDICTED: protein IQ-DOMAIN 1 [Vitis vinifera]
gene_Vitvi14g02018	382	425	390	1782	1631	1735	3.56117	3.85304	4.01308	17.4176	16.106	16.295	3.01874e-145	2.09823	up	--	--	Molecular Function: ion channel activity (GO:0005216);; Cellular Component: integral component of membrane (GO:0016021);;	K05391|0.0e+00|vvi:100245706|K05391 cyclic nucleotide gated channel, plant | (RefSeq) cyclic nucleotide-gated ion channel 2	Plant-pathogen interaction (ko04626)	[PT]	Inorganic ion transport and metabolism;; Signal transduction mechanisms	Ion transport protein	Cyclic nucleotide-gated ion channel 2 OS=Arabidopsis thaliana OX=3702 GN=CNGC2 PE=1 SV=1	P	Inorganic ion transport and metabolism	PREDICTED: cyclic nucleotide-gated ion channel 2 isoform X1 [Vitis vinifera]
gene_Vitvi06g01389	5299	4635	4697	10487	9905	11146	68.1567	57.8884	65.444	140.316	133.389	142.937	4.30651e-138	1.10048	up	[M]	Cell wall/membrane/envelope biogenesis	Molecular Function: catalytic activity (GO:0003824);;	K12449|2.0e-230|vvi:100248193|K12449 UDP-apiose/xylose synthase | (RefSeq) UDP-D-apiose/UDP-D-xylose synthase 2	Amino sugar and nucleotide sugar metabolism (ko00520)	[GM]	Carbohydrate transport and metabolism;; Cell wall/membrane/envelope biogenesis	NAD dependent epimerase/dehydratase family	UDP-D-apiose/UDP-D-xylose synthase 2 OS=Arabidopsis thaliana OX=3702 GN=AXS2 PE=2 SV=1	--	--	PREDICTED: UDP-D-apiose/UDP-D-xylose synthase 2 [Vitis vinifera]
gene_Vitvi18g02812	39	58	37	112	100	129	1.41943	2.08387	1.45674	4.3029	3.86788	4.76986	1.42122e-06	1.34208	up	--	--	--	--	--	--	--	--	--	--	--	PREDICTED: uncharacterized protein LOC100249003 [Vitis vinifera]
gene_Vitvi07g04312	114	125	123	20	26	40	8.0132	8.51389	9.39234	1.41073	1.87331	2.80688	4.75603e-12	-2.08828	down	--	--	--	--	--	--	--	--	--	L	Replication, recombination and repair	hypothetical protein CK203_058430 [Vitis vinifera]
gene_Vitvi06g01288	10442	10646	10091	4582	4348	4744	93.45	92.5278	97.8517	42.6392	40.7497	42.3365	3.92481e-246	-1.1965	down	[T]	Signal transduction mechanisms	Molecular Function: ATP binding (GO:0005524);; Cellular Component: integral component of membrane (GO:0016021);; Molecular Function: ATPase activity (GO:0016887);;	K05681|7.1e-61|vcn:VOLCADRAFT_73319|K05681 ATP-binding cassette, subfamily G (WHITE), member 2 | (RefSeq) hypothetical protein	ABC transporters (ko02010)	[Q]	Secondary metabolites biosynthesis, transport and catabolism	ABC-2 type transporter	ABC transporter G family member 15 OS=Arabidopsis thaliana OX=3702 GN=ABCG15 PE=2 SV=2	Q	Secondary metabolites biosynthesis, transport and catabolism	PREDICTED: ABC transporter G family member 15 [Vitis vinifera]
gene_Vitvi10g00041	62	50	69	26	13	18	0.999435	0.77976	1.21266	0.430938	0.211863	0.284335	3.76492e-05	-1.68035	down	[QV]	Secondary metabolites biosynthesis, transport and catabolism;; Defense mechanisms	Molecular Function: monooxygenase activity (GO:0004497);; Molecular Function: iron ion binding (GO:0005506);; Molecular Function: oxidoreductase activity, acting on paired donors, with incorporation or reduction of molecular oxygen (GO:0016705);; Molecular Function: heme binding (GO:0020037);;	K21995|2.5e-297|vvi:100246851|K21995 cytochrome P450 family 77 subfamily A [EC:1.14.-.-] | (RefSeq) cytochrome P450 77A1	Cutin, suberine and wax biosynthesis (ko00073)	[Q]	Secondary metabolites biosynthesis, transport and catabolism	Cytochrome P450	Cytochrome P450 77A3 OS=Glycine max OX=3847 GN=CYP77A3 PE=2 SV=1	Q	Secondary metabolites biosynthesis, transport and catabolism	PREDICTED: cytochrome P450 77A1 [Vitis vinifera]
gene_Vitvi03g00398	206	198	171	435	409	557	1.54209	1.43837	1.38894	3.39661	3.20974	4.16672	1.49941e-19	1.27623	up	--	--	Molecular Function: G protein-coupled receptor binding (GO:0001664);; Molecular Function: GTPase activity (GO:0003924);; Molecular Function: GTP binding (GO:0005525);; Cellular Component: nucleus (GO:0005634);; Cellular Component: heterotrimeric G-protein complex (GO:0005834);; Biological Process: adenylate cyclase-modulating G protein-coupled receptor signaling pathway (GO:0007188);; Molecular F…	K19729|3.3e-42|cqi:110720823|K19729 guanine nucleotide-binding protein G(t) subunit alpha 3 | (RefSeq) guanine nucleotide-binding protein alpha-1 subunit-like	--	[DT]	Cell cycle control, cell division, chromosome partitioning;; Signal transduction mechanisms	G-protein alpha subunit	Extra-large guanine nucleotide-binding protein 1 OS=Arabidopsis thaliana OX=3702 GN=XLG1 PE=1 SV=2	--	--	PREDICTED: extra-large guanine nucleotide-binding protein 1 [Vitis vinifera]
gene_Vitvi17g00494	6146	5644	5582	1532	1634	1807	30.3847	27.0973	29.8929	7.87876	8.45631	8.90238	2.23622e-268	-1.81248	down	--	--	Biological Process: regulation of monopolar cell growth (GO:0051513);;	--	--	--	--	Domain of unknown function (DUF4378)	Protein LONGIFOLIA 1 OS=Arabidopsis thaliana OX=3702 GN=LNG1 PE=1 SV=1	S	Function unknown	PREDICTED: protein LONGIFOLIA 1 [Vitis vinifera]
gene_Vitvi13g04288	140	115	125	47	49	56	7.5116	6.01746	7.3057	2.61395	2.75394	2.97347	1.53571e-07	-1.33074	down	--	--	Biological Process: signal transduction (GO:0007165);; Biological Process: malate transport (GO:0015743);;	--	--	[R]	General function prediction only	Aluminium activated malate transporter	Aluminum-activated malate transporter 8 OS=Arabidopsis thaliana OX=3702 GN=ALMT8 PE=3 SV=1	E	Amino acid transport and metabolism	Aluminum-activated malate transporter 8 [Vitis vinifera]
gene_Vitvi10g00191	134	156	125	371	321	337	2.31227	2.63049	2.34996	6.69177	5.83892	5.82632	1.02279e-16	1.30622	up	[B]	Chromatin structure and dynamics	Molecular Function: protein binding (GO:0005515);;	K15223|1.2e-181|vvi:100853436|K15223 upstream activation factor subunit UAF30 | (RefSeq) uncharacterized LOC100853436	--	[K]	Transcription	SWIB/MDM2 domain	--	K	Transcription	PREDICTED: uncharacterized protein LOC100853436 [Vitis vinifera]
gene_Vitvi05g01516	115	105	77	260	338	345	2.11455	1.87779	1.53422	4.98779	6.52175	6.34994	1.90902e-19	1.66481	up	[G]	Carbohydrate transport and metabolism	Cellular Component: cytosol (GO:0005829);; Biological Process: fructose metabolic process (GO:0006000);; Molecular Function: fructokinase activity (GO:0008865);; Molecular Function: carbohydrate kinase activity (GO:0019200);;	K00847|1.2e-183|vvi:100245852|K00847 fructokinase [EC:2.7.1.4] | (RefSeq) fructokinase-2-like	Fructose and mannose metabolism (ko00051);; Starch and sucrose metabolism (ko00500);; Amino sugar and nucleotide sugar metabolism (ko00520)	[G]	Carbohydrate transport and metabolism	pfkB family carbohydrate kinase	Fructokinase-2 OS=Solanum habrochaites OX=62890 GN=FRK2 PE=2 SV=1	G	Carbohydrate transport and metabolism	PREDICTED: probable fructokinase-4 [Vitis vinifera]
gene_Vitvi18g02889	15	15	8	124	101	110	0.685519	0.650273	0.402374	6.13853	5.03305	5.19631	3.03601e-18	3.1402	up	--	--	--	--	--	--	--	--	--	--	--	hypothetical protein VITISV_026391 [Vitis vinifera]
gene_Vitvi13g04465	41	40	45	4	4	8	3.52756	3.28641	4.15819	0.273515	0.345794	0.676419	1.49947e-07	-2.99386	down	--	--	Molecular Function: ADP binding (GO:0043531);;	--	--	[K]	Transcription	Protein of unknown function (DUF667)	Cilia- and flagella-associated protein 20 OS=Chlamydomonas reinhardtii OX=3055 GN=CFAP20 PE=1 SV=1	S	Function unknown	PREDICTED: cilia- and flagella-associated protein 20 [Vitis vinifera]
gene_Vitvi01g00944	87	84	83	265	266	249	0.924704	0.873035	0.952961	2.94841	2.98356	2.6532	1.5938e-18	1.61379	up	--	--	Molecular Function: protein kinase activity (GO:0004672);; Molecular Function: ATP binding (GO:0005524);; Cellular Component: plasma membrane (GO:0005886);; Cellular Component: plasmodesma (GO:0009506);; Cellular Component: integral component of membrane (GO:0016021);; Biological Process: protein autophosphorylation (GO:0046777);;	K13435|9.3e-35|sly:101268866|K13435 serine/threonine-protein kinase Pto | (RefSeq) Pto; serine/threonine protein kinase Pto	Plant-pathogen interaction (ko04626)	--	--	Protein tyrosine and serine/threonine kinase	Probable LRR receptor-like serine/threonine-protein kinase At1g14390 OS=Arabidopsis thaliana OX=3702 GN=At1g14390 PE=1 SV=1	T	Signal transduction mechanisms	PREDICTED: probable LRR receptor-like serine/threonine-protein kinase At1g14390 [Vitis vinifera]
gene_Vitvi19g00145	11	15	0	243	222	231	0.121425	0.165973	0	3.0254	2.82247	2.77052	4.35587e-06	4.77492	up	--	--	Molecular Function: calcium ion binding (GO:0005509);; Cellular Component: integral component of membrane (GO:0016021);; Biological Process: transmembrane transport (GO:0055085);;	--	--	--	--	Sodium/calcium exchanger protein	Sodium/calcium exchanger NCL OS=Arabidopsis thaliana OX=3702 GN=NCL PE=2 SV=1	S	Function unknown	PREDICTED: uncharacterized protein LOC100252144 [Vitis vinifera]
gene_Vitvi04g01813	636	726	653	1426	1246	1400	36.2094	40.1449	40.3064	84.5348	74.3172	79.5705	4.35084e-34	1.00781	up	--	--	Molecular Function: copper ion transmembrane transporter activity (GO:0005375);; Biological Process: cellular copper ion homeostasis (GO:0006878);; Cellular Component: integral component of membrane (GO:0016021);;	K14686|6.4e-73|vvi:100245585|K14686 solute carrier family 31 (copper transporter), member 1 | (RefSeq) CTR8; copper transporter	--	[P]	Inorganic ion transport and metabolism	Ctr copper transporter family	Copper transporter 5.1 OS=Oryza sativa subsp. japonica OX=39947 GN=COPT5.1 PE=2 SV=1	P	Inorganic ion transport and metabolism	uncharacterized protein LOC100245585 [Vitis vinifera]
gene_Vitvi11g00929	91	89	47	31	36	36	0.905935	0.86336	0.507056	0.312165	0.371168	0.354787	0.00104161	-1.13383	down	[T]	Signal transduction mechanisms	Molecular Function: protein kinase activity (GO:0004672);; Molecular Function: ATP binding (GO:0005524);;	K17609|9.8e-251|cic:CICLE_v10010213mg|K17609 nucleoredoxin [EC:1.8.1.8] | (RefSeq) hypothetical protein	--	--	--	Protein kinase domain	U-box domain-containing protein 52 OS=Arabidopsis thaliana OX=3702 GN=PUB52 PE=2 SV=1	T	Signal transduction mechanisms	U-box domain-containing protein 34 [Vitis vinifera]
gene_Vitvi15g01247	21	17	0	113	105	137	0.241186	0.19135	0	1.36182	1.26995	1.57346	0.00812331	3.25448	up	[J]	Translation, ribosomal structure and biogenesis	Molecular Function: hydrolase activity (GO:0016787);;	K02433|4.6e-31|csl:COCSUDRAFT_54845|K02433 aspartyl-tRNA(Asn)/glutamyl-tRNA(Gln) amidotransferase subunit A [EC:6.3.5.6 6.3.5.7] | (RefSeq) glutamyl tRNA amidotransferase, subunit A	Aminoacyl-tRNA biosynthesis (ko00970)	[J]	Translation, ribosomal structure and biogenesis	Amidase	Probable amidase At4g34880 OS=Arabidopsis thaliana OX=3702 GN=At4g34880 PE=2 SV=1	J	Translation, ribosomal structure and biogenesis	PREDICTED: uncharacterized protein LOC100253958 isoform X4 [Vitis vinifera]
gene_Vitvi19g04013	0	0	0	46	57	44	0	0	0	1.7054	2.14492	1.57206	3.38466e-10	8.05466	up	--	--	--	--	--	--	--	--	--	--	--	hypothetical protein VITISV_011225 [Vitis vinifera]
gene_Vitvi08g01736	106	112	119	867	860	894	2.4223	2.4838	2.93981	20.7221	20.6884	20.4669	1.5119e-124	2.95166	up	--	--	Cellular Component: nucleus (GO:0005634);; Biological Process: signal transduction (GO:0007165);;	--	--	--	--	VQ motif	VQ motif-containing protein 17 OS=Arabidopsis thaliana OX=3702 GN=VQ17 PE=2 SV=1	S	Function unknown	PREDICTED: VQ motif-containing protein 17 [Vitis vinifera]
gene_Vitvi04g00381	235	228	200	30	44	60	1.47851	2.07823	1.36762	0.19091	0.300045	0.376991	5.79458e-23	-2.31585	down	--	--	Molecular Function: protein binding (GO:0005515);;	--	--	--	--	PHD - plant homeodomain finger protein	VIN3-like protein 1 OS=Arabidopsis thaliana OX=3702 GN=VIL1 PE=1 SV=1	E	Amino acid transport and metabolism	PREDICTED: VIN3-like protein 1 [Vitis vinifera]
gene_Vitvi09g00146	297	290	250	954	954	1056	8.6273	8.18532	7.88182	28.8608	29.0714	30.6281	3.04085e-78	1.81872	up	--	--	Cellular Component: Golgi membrane (GO:0000139);; Biological Process: intracellular protein transport (GO:0006886);; Biological Process: retrograde vesicle-mediated transport, Golgi to endoplasmic reticulum (GO:0006890);; Biological Process: intra-Golgi vesicle-mediated transport (GO:0006891);; Cellular Component: COPI vesicle coat (GO:0030126);;	K20472|2.0e-95|vvi:100260064|K20472 coatomer subunit zeta | (RefSeq) coatomer subunit zeta-1	--	[U]	Intracellular trafficking, secretion, and vesicular transport	Clathrin adaptor complex small chain	Coatomer subunit zeta-2 OS=Oryza sativa subsp. japonica OX=39947 GN=COPZ2 PE=2 SV=1	U	Intracellular trafficking, secretion, and vesicular transport	PREDICTED: coatomer subunit zeta-1 [Vitis vinifera]
gene_Vitvi04g00041	68	43	39	88	111	127	1.44605	0.874789	0.882581	1.94518	2.47144	2.67972	0.000119277	1.1163	up	[M]	Cell wall/membrane/envelope biogenesis	Cellular Component: condensed nuclear chromosome, centromeric region (GO:0000780);; Molecular Function: ATP binding (GO:0005524);; Cellular Component: spindle microtubule (GO:0005876);; Biological Process: mitotic spindle organization (GO:0007052);; Cellular Component: chromosome passenger complex (GO:0032133);; Biological Process: regulation of cytokinesis (GO:0032465);; Molecular Function: hist…	K08850|1.3e-168|vvi:100268070|K08850 aurora kinase, other [EC:2.7.11.1] | (RefSeq) serine/threonine-protein kinase Aurora-1	--	[D]	Cell cycle control, cell division, chromosome partitioning	Protein kinase domain	Serine/threonine-protein kinase Aurora-1 OS=Arabidopsis thaliana OX=3702 GN=AUR1 PE=1 SV=1	T	Signal transduction mechanisms	PREDICTED: serine/threonine-protein kinase Aurora-1 [Vitis vinifera]
gene_Vitvi07g02074	1322	1276	1157	644	541	653	20.8918	19.5783	19.8026	10.5836	8.9362	10.2823	3.9767e-36	-1.03701	down	--	--	--	--	--	--	--	--	--	--	--	PREDICTED: uncharacterized protein LOC100262404 [Vitis vinifera]
gene_Vitvi15g04526	88	162	78	274	250	206	1.16697	2.07973	1.10865	3.77482	3.47056	2.71284	9.39791e-07	1.1614	up	[HC]	Coenzyme transport and metabolism;; Energy production and conversion	Molecular Function: squalene monooxygenase activity (GO:0004506);; Cellular Component: endoplasmic reticulum (GO:0005783);; Cellular Component: integral component of membrane (GO:0016021);; Biological Process: sterol biosynthetic process (GO:0016126);; Molecular Function: flavin adenine dinucleotide binding (GO:0050660);;	K00511|1.4e-237|vvi:100854014|K00511 squalene monooxygenase [EC:1.14.14.17] | (RefSeq) squalene epoxidase 3	Steroid biosynthesis (ko00100);; Sesquiterpenoid and triterpenoid biosynthesis (ko00909)	[I]	Lipid transport and metabolism	Squalene epoxidase	Squalene epoxidase 3 OS=Arabidopsis thaliana OX=3702 GN=SQE3 PE=1 SV=1	I	Lipid transport and metabolism	PREDICTED: squalene epoxidase 3 [Vitis vinifera]
gene_Vitvi10g01813	65	85	86	23	30	30	1.78867	2.29585	2.57994	0.663786	0.857572	0.834194	7.32391e-06	-1.51954	down	--	--	--	--	--	--	--	Senescence regulator	--	S	Function unknown	PREDICTED: uncharacterized protein LOC104880497 [Vitis vinifera]
gene_Vitvi18g00091	117	61	101	236	204	231	1.95218	0.983783	1.84185	4.13336	3.58657	3.86652	2.40793e-08	1.25512	up	[U]	Intracellular trafficking, secretion, and vesicular transport	Molecular Function: protein serine/threonine kinase activity (GO:0004674);; Molecular Function: ATP binding (GO:0005524);;	K00924|8.1e-116|boe:106301637|K00924 kinase [EC:2.7.1.-] | (RefSeq) probable serine/threonine-protein kinase Cx32, chloroplastic	--	[T]	Signal transduction mechanisms	Protein tyrosine and serine/threonine kinase	Probable serine/threonine-protein kinase PIX13 OS=Arabidopsis thaliana OX=3702 GN=PIX13 PE=1 SV=2	T	Signal transduction mechanisms	PREDICTED: probable serine/threonine-protein kinase NAK isoform X1 [Vitis vinifera]
gene_Vitvi16g00160	52	85	89	1	0	0	1.80482	2.83775	3.34723	0.031315	0	0	9.4443e-10	-7.73116	down	--	--	Cellular Component: integral component of membrane (GO:0016021);; Biological Process: protein ubiquitination (GO:0016567);; Cellular Component: Cul4A-RING E3 ubiquitin ligase complex (GO:0031464);;	K04708|6.7e-11|dct:110106640|K04708 3-dehydrosphinganine reductase [EC:1.1.1.102] | (RefSeq) 3-dehydrosphinganine reductase TSC10A-like	Sphingolipid metabolism (ko00600)	--	--	--	Sulfite exporter TauE/SafE family protein 3 OS=Arabidopsis thaliana OX=3702 GN=At2g25737 PE=2 SV=1	S	Function unknown	unnamed protein product, partial [Vitis vinifera]
gene_Vitvi17g00787	551	480	451	171	160	176	5.99031	5.06281	5.3115	1.93259	1.81936	1.90138	3.69365e-31	-1.5526	down	--	--	Molecular Function: ubiquitin-protein transferase activity (GO:0004842);; Molecular Function: ATP binding (GO:0005524);; Cellular Component: nucleus (GO:0005634);; Cellular Component: cytoplasm (GO:0005737);;	K10260|8.6e-19|mpp:MICPUCDRAFT_56233|K10260 F-box and WD-40 domain protein 7 | (RefSeq) WD40 repeat protein	Ubiquitin mediated proteolysis (ko04120)	[S]	Function unknown	U-box domain	U-box domain-containing protein 19 OS=Arabidopsis thaliana OX=3702 GN=PUB19 PE=2 SV=1	S	Function unknown	PREDICTED: U-box domain-containing protein 19-like [Vitis vinifera]
NewGene_40	62	54	86	26	14	41	1.93978	1.31532	2.3839	0.675419	0.453432	1.13834	0.000925543	-1.34909	down	--	--	--	--	--	--	--	--	--	--	--	unnamed protein product, partial [Vitis vinifera]
NewGene_2310	557	542	665	132	116	141	12.5626	11.7981	15.603	2.8981	2.5729	2.98502	1.23792e-47	-2.19579	down	--	--	Biological Process: defense response (GO:0006952);; Molecular Function: ADP binding (GO:0043531);;	--	--	--	--	--	--	--	--	putative disease resistance protein RGA3 [Vitis vinifera]
gene_Vitvi17g00829	135	184	116	360	279	331	0.840751	1.11129	0.782569	2.33695	1.81892	2.05549	6.73567e-11	1.15525	up	--	--	Molecular Function: inorganic anion exchanger activity (GO:0005452);; Cellular Component: integral component of membrane (GO:0016021);; Biological Process: borate transport (GO:0046713);; Molecular Function: borate efflux transmembrane transporter activity (GO:0080139);;	K24194|0.0e+00|vvi:100251908|K24194 boron transporter | (RefSeq) BOR1; probable boron transporter 2	--	[P]	Inorganic ion transport and metabolism	HCO3- transporter family	Probable boron transporter 2 OS=Arabidopsis thaliana OX=3702 GN=BOR2 PE=2 SV=1	P	Inorganic ion transport and metabolism	PREDICTED: probable boron transporter 2 [Vitis vinifera]
gene_Vitvi04g01806	1031	1081	906	2621	2473	2633	68.7255	69.956	65.4225	181.766	172.55	174.99	3.03777e-111	1.35189	up	--	--	Cellular Component: photosystem II (GO:0009523);; Biological Process: photosynthesis (GO:0015979);; Cellular Component: integral component of membrane (GO:0016021);;	K22048|1.1e-25|csv:101209209|K22048 mechanosensitive ion channel protein 4/5/6/7/8/9/10 | (RefSeq) mechanosensitive ion channel protein 10	--	--	--	Photosystem II reaction centre X protein (PsbX)	--	S	Function unknown	PREDICTED: uncharacterized protein LOC104878987 [Vitis vinifera]
gene_Vitvi17g04021	13	18	27	79	89	89	0.294929	0.401769	0.657095	1.90269	2.15799	2.04696	4.67916e-09	2.13103	up	--	--	--	--	--	--	--	--	--	--	--	uncharacterized protein LOC115962896 [Quercus lobata]
gene_Vitvi18g01995	0	0	4	61	52	50	0	0	0.055271	0.880941	0.753776	0.686864	3.17993e-10	5.33334	up	[E]	Amino acid transport and metabolism	Biological Process: oligopeptide transport (GO:0006857);; Cellular Component: integral component of membrane (GO:0016021);; Molecular Function: transmembrane transporter activity (GO:0022857);;	K14638|0.0e+00|vvi:100852988|K14638 solute carrier family 15 (peptide/histidine transporter), member 3/4 | (RefSeq) protein NRT1/ PTR FAMILY 5.10	--	[E]	Amino acid transport and metabolism	POT family	Protein NRT1/ PTR FAMILY 5.10 OS=Arabidopsis thaliana OX=3702 GN=NPF5.10 PE=2 SV=1	E	Amino acid transport and metabolism	PREDICTED: protein NRT1/ PTR FAMILY 5.10 [Vitis vinifera]
gene_Vitvi13g00805	69	70	67	5	12	8	0.437344	0.432241	0.456874	0.030144	0.077777	0.045514	1.55292e-11	-3.0479	down	--	--	Biological Process: defense response (GO:0006952);; Molecular Function: ADP binding (GO:0043531);;	K12818|1.2e-146|mtr:MTR_0267s0070|K12818 ATP-dependent RNA helicase DHX8/PRP22 [EC:3.6.4.13] | (RefSeq) NB-ARC domain disease resistance protein, putative	Spliceosome (ko03040)	[T]	Signal transduction mechanisms	NB-ARC domain	Putative disease resistance RPP13-like protein 1 OS=Arabidopsis thaliana OX=3702 GN=RPPL1 PE=3 SV=1	T	Signal transduction mechanisms	PREDICTED: putative disease resistance RPP13-like protein 1 isoform X1 [Vitis vinifera]
gene_Vitvi18g00658	175	228	173	469	433	442	18.475	23.3714	19.8029	51.6977	47.9464	46.6393	6.41746e-18	1.2188	up	--	--	--	K14014|2.0e-12|aip:110263647|K14014 small VCP/p97-interacting protein | (RefSeq) uncharacterized protein LOC110263647	Protein processing in endoplasmic reticulum (ko04141)	--	--	Small VCP/p97-interacting protein	--	S	Function unknown	PREDICTED: uncharacterized protein LOC100255829 [Vitis vinifera]
gene_Vitvi07g01504	1212	1365	1192	440	450	448	26.892	29.4096	28.6618	10.1461	10.4542	9.90604	5.66057e-67	-1.49964	down	[R]	General function prediction only	Molecular Function: GTPase activity (GO:0003924);; Molecular Function: GTP binding (GO:0005525);; Cellular Component: endosome (GO:0005768);; Biological Process: intracellular protein transport (GO:0006886);; Cellular Component: endomembrane system (GO:0012505);; Biological Process: Rab protein signal transduction (GO:0032482);;	K07904|2.1e-123|vvi:100262838|K07904 Ras-related protein Rab-11A | (RefSeq) ras-related protein Rab11A-like	Endocytosis (ko04144)	[U]	Intracellular trafficking, secretion, and vesicular transport	Ras family	Ras-related protein Rab11A OS=Lotus japonicus OX=34305 GN=RAB11A PE=2 SV=1	U	Intracellular trafficking, secretion, and vesicular transport	PREDICTED: ras-related protein Rab11D [Vitis vinifera]
gene_Vitvi11g01188	157	134	108	301	309	372	3.64604	3.01745	2.71676	7.2766	7.50725	8.62097	4.64746e-15	1.29481	up	--	--	Molecular Function: DNA-binding transcription factor activity (GO:0003700);; Cellular Component: nucleus (GO:0005634);; Molecular Function: sequence-specific DNA binding (GO:0043565);;	K13425|1.0e-24|fve:101304921|K13425 WRKY transcription factor 22 | (RefSeq) WRKY transcription factor 22	MAPK signaling pathway - plant (ko04016);; Plant-pathogen interaction (ko04626)	--	--	WRKY DNA -binding domain	Probable WRKY transcription factor 11 OS=Arabidopsis thaliana OX=3702 GN=WRKY11 PE=2 SV=2	K	Transcription	PREDICTED: WRKY transcription factor WRKY51 [Vitis vinifera]
gene_Vitvi14g01442	2511	2741	2444	865	860	963	50.1639	53.1903	52.9019	17.9674	17.9733	19.1733	9.66421e-131	-1.52475	down	[V]	Defense mechanisms	Cellular Component: nucleus (GO:0005634);; Cellular Component: cytoplasm (GO:0005737);; Molecular Function: hydrolase activity (GO:0016787);;	K07766|2.2e-122|vvi:100242908|K07766 diphosphoinositol-polyphosphate diphosphatase [EC:3.6.1.52] | (RefSeq) nudix hydrolase 12, mitochondrial	--	[T]	Signal transduction mechanisms	NUDIX domain	Nudix hydrolase 12, mitochondrial OS=Arabidopsis thaliana OX=3702 GN=NUDT12 PE=2 SV=1	T	Signal transduction mechanisms	PREDICTED: nudix hydrolase 12, mitochondrial [Vitis vinifera]
gene_Vitvi07g00684	284	351	205	757	772	781	3.77911	4.54181	2.96023	10.4945	10.7759	10.3793	2.31126e-29	1.46121	up	--	--	Biological Process: RNA processing (GO:0006396);;	--	--	--	--	Tetratricopeptide repeat	--	--	--	PREDICTED: uncharacterized protein LOC100254834 [Vitis vinifera]
gene_Vitvi06g01909	609	708	645	1446	1485	1467	32.73	36.9664	37.5606	80.9137	83.5967	78.6359	3.265e-46	1.15825	up	--	--	Cellular Component: mitochondrion (GO:0005739);; Cellular Component: TIM23 mitochondrial import inner membrane translocase complex (GO:0005744);; Cellular Component: integral component of membrane (GO:0016021);; Biological Process: protein import into mitochondrial matrix (GO:0030150);; Biological Process: protein insertion into mitochondrial inner membrane (GO:0045039);;	--	--	[S]	Function unknown	Reactive mitochondrial oxygen species modulator 1	--	S	Function unknown	PREDICTED: reactive oxygen species modulator 1 [Vitis vinifera]
gene_Vitvi12g02413	34	45	39	311	320	356	1.69858	2.17787	2.12724	16.3717	16.9655	17.9648	1.8263e-50	3.05649	up	--	--	--	--	--	--	--	--	--	--	--	PREDICTED: uncharacterized protein LOC104880886 [Vitis vinifera]
gene_Vitvi14g02633	0	0	0	111	107	127	0	0	0	1.3217	1.28436	1.45047	5.43837e-14	9.27908	up	--	--	Molecular Function: ADP binding (GO:0043531);;	K13459|4.0e-61|vvi:104880792|K13459 disease resistance protein RPS2 | (RefSeq) probable disease resistance protein At4g27220	Plant-pathogen interaction (ko04626)	--	--	Leucine rich repeat	--	T	Signal transduction mechanisms	PREDICTED: disease resistance protein At4g27190-like [Vitis vinifera]
gene_Vitvi03g00352	303	313	242	52	86	74	5.32514	5.36702	4.62231	0.951412	1.57188	1.29057	1.69303e-23	-2.01832	down	--	--	--	--	--	--	--	BURP domain	BURP domain protein USPL1 OS=Arabidopsis thaliana OX=3702 GN=USPL1 PE=2 SV=1	S	Function unknown	PREDICTED: BURP domain-containing protein BNM2A [Vitis vinifera]
gene_Vitvi04g01794	19	36	20	90	77	53	0.974238	1.79749	1.12385	4.88498	4.19857	2.77807	4.95113e-05	1.55858	up	[O]	Posttranslational modification, protein turnover, chaperones	Biological Process: response to reactive oxygen species (GO:0000302);; Biological Process: protein folding (GO:0006457);; Biological Process: response to heat (GO:0009408);; Biological Process: response to salt stress (GO:0009651);; Biological Process: response to hydrogen peroxide (GO:0042542);; Molecular Function: protein self-association (GO:0043621);; Molecular Function: unfolded protein bind…	K13993|1.2e-80|vvi:100254252|K13993 HSP20 family protein | (RefSeq) 17.3 kDa class II heat shock protein	Protein processing in endoplasmic reticulum (ko04141)	[O]	Posttranslational modification, protein turnover, chaperones	Hsp20/alpha crystallin family	17.3 kDa class II heat shock protein OS=Solanum peruvianum OX=4082 PE=2 SV=1	O	Posttranslational modification, protein turnover, chaperones	PREDICTED: 17.3 kDa class II heat shock protein [Vitis vinifera]
gene_Vitvi18g00020	5	16	7	53	42	67	0.208668	0.629965	0.2814	2.34847	1.85086	2.86346	3.58366e-07	2.52486	up	--	--	--	--	--	--	--	Domain of unknown function (DUF4228)	--	S	Function unknown	PREDICTED: uncharacterized protein LOC100240987 [Vitis vinifera]
gene_Vitvi14g01760	1500	1640	1586	622	770	777	8.87196	9.42358	10.1637	3.82302	4.77007	4.57931	1.00284e-37	-1.13248	down	[P]	Inorganic ion transport and metabolism	Molecular Function: magnesium ion binding (GO:0000287);; Molecular Function: ATP binding (GO:0005524);; Cellular Component: plasma membrane (GO:0005886);; Cellular Component: integral component of membrane (GO:0016021);; Biological Process: phospholipid translocation (GO:0045332);; Molecular Function: ATPase-coupled intramembrane lipid transporter activity (GO:0140326);;	K01530|0.0e+00|vvi:100259356|K01530 phospholipid-translocating ATPase [EC:7.6.2.1] | (RefSeq) probable phospholipid-transporting ATPase 8	--	[R]	General function prediction only	Phospholipid-translocating P-type ATPase C-terminal	Probable phospholipid-transporting ATPase 8 OS=Arabidopsis thaliana OX=3702 GN=ALA8 PE=3 SV=1	P	Inorganic ion transport and metabolism	PREDICTED: probable phospholipid-transporting ATPase 8 [Vitis vinifera]
gene_Vitvi14g02615	5	4	0	79	99	130	0.26297	0.159434	0	4.41409	5.55885	6.98834	2.51745e-18	5.0923	up	--	--	Molecular Function: ferroxidase activity (GO:0004322);; Molecular Function: copper ion binding (GO:0005507);; Cellular Component: plasma membrane (GO:0005886);; Biological Process: iron ion transport (GO:0006826);; Cellular Component: integral component of membrane (GO:0016021);; Biological Process: iron ion homeostasis (GO:0055072);;	K03022|3.3e-51|vvi:100260635|K03022 DNA-directed RNA polymerase III subunit RPC8 | (RefSeq) laccase-15-like	RNA polymerase (ko03020)	[K]	Transcription	Multicopper oxidase	Laccase-15 OS=Arabidopsis thaliana OX=3702 GN=TT10 PE=1 SV=1	Q	Secondary metabolites biosynthesis, transport and catabolism	unnamed protein product, partial [Vitis vinifera]
gene_Vitvi19g04350	294	293	301	58	53	66	5.89792	5.71808	6.55419	1.20687	1.1075	1.3165	2.53165e-34	-2.33703	down	--	--	Molecular Function: protein serine/threonine kinase activity (GO:0004674);; Molecular Function: ATP binding (GO:0005524);; Cellular Component: plasma membrane (GO:0005886);; Biological Process: protein phosphorylation (GO:0006468);; Cellular Component: integral component of membrane (GO:0016021);; Biological Process: recognition of pollen (GO:0048544);;	--	--	--	--	S-locus glycoprotein domain	G-type lectin S-receptor-like serine/threonine-protein kinase At2g19130 OS=Arabidopsis thaliana OX=3702 GN=At2g19130 PE=2 SV=1	T	Signal transduction mechanisms	unnamed protein product, partial [Vitis vinifera]
gene_Vitvi08g00171	498	575	447	1486	1472	1620	8.14633	9.12941	7.92372	25.2969	25.2144	26.4319	8.66679e-85	1.58582	up	[QV]	Secondary metabolites biosynthesis, transport and catabolism;; Defense mechanisms	Molecular Function: iron ion binding (GO:0005506);; Cellular Component: membrane (GO:0016020);; Molecular Function: oxidoreductase activity, acting on paired donors, with incorporation or reduction of molecular oxygen, NAD(P)H as one donor, and incorporation of one atom of oxygen (GO:0016709);; Molecular Function: heme binding (GO:0020037);;	K23806|5.9e-182|vvi:100246293|K23806 alpha-guaiene 2-oxidase | (RefSeq) premnaspirodiene oxygenase-like	--	[Q]	Secondary metabolites biosynthesis, transport and catabolism	Cytochrome P450	Premnaspirodiene oxygenase OS=Hyoscyamus muticus OX=35626 GN=CYP71D55 PE=1 SV=1	Q	Secondary metabolites biosynthesis, transport and catabolism	PREDICTED: cytochrome P450 71D9 [Vitis vinifera]
gene_Vitvi14g04241	24	23	36	100	99	127	0.125816	0.116814	0.205929	0.560949	0.557163	0.679839	4.50966e-10	1.95527	up	[K]	Transcription	Molecular Function: ADP binding (GO:0043531);;	K13459|1.1e-146|vvi:104880792|K13459 disease resistance protein RPS2 | (RefSeq) probable disease resistance protein At4g27220	Plant-pathogen interaction (ko04626)	[T]	Signal transduction mechanisms	NB-ARC domain	Disease resistance protein At4g27190 OS=Arabidopsis thaliana OX=3702 GN=At4g27190 PE=2 SV=1	T	Signal transduction mechanisms	PREDICTED: disease resistance protein At4g27190-like [Vitis vinifera]
gene_Vitvi07g02687	108	80	66	396	387	541	2.95978	2.13241	1.9354	11.2926	11.1207	14.8114	1.76662e-39	2.37515	up	--	--	--	--	--	--	--	Elicitor peptide 1-7	--	--	--	PREDICTED: uncharacterized protein LOC100261215 [Vitis vinifera]
gene_Vitvi01g00091	282	238	234	2459	2275	2473	7.51102	6.144	6.75577	68.2057	63.5087	65.7421	0	3.2511	up	[H]	Coenzyme transport and metabolism	Molecular Function: hydrolase activity (GO:0016787);;	--	--	[R]	General function prediction only	haloacid dehalogenase-like hydrolase	--	S	Function unknown	Haloacid dehalogenase-like hydrolase domain-containing protein 3 [Vitis vinifera]
gene_Vitvi18g02066	1983	2299	1997	1054	1030	1053	19.3303	21.7702	21.089	10.6861	10.5065	10.2332	1.47396e-47	-1.00694	down	[O]	Posttranslational modification, protein turnover, chaperones	Molecular Function: ATP binding (GO:0005524);; Cellular Component: cytoplasm (GO:0005737);; Biological Process: response to unfolded protein (GO:0006986);; Cellular Component: chloroplast (GO:0009507);; Molecular Function: ATPase activity (GO:0016887);; Molecular Function: heat shock protein binding (GO:0031072);; Biological Process: cellular response to unfolded protein (GO:0034620);; Biological…	K03283|0.0e+00|vvi:100248235|K03283 heat shock 70kDa protein 1/2/6/8 | (RefSeq) stromal 70 kDa heat shock-related protein, chloroplastic	Spliceosome (ko03040);; Protein processing in endoplasmic reticulum (ko04141);; Endocytosis (ko04144)	[O]	Posttranslational modification, protein turnover, chaperones	Hsp70 protein	Stromal 70 kDa heat shock-related protein, chloroplastic OS=Pisum sativum OX=3888 GN=HSP70 PE=2 SV=1	O	Posttranslational modification, protein turnover, chaperones	PREDICTED: stromal 70 kDa heat shock-related protein, chloroplastic [Vitis vinifera]
gene_Vitvi01g01984	64	78	33	160	195	202	1.88378	2.22037	1.03417	4.91411	6.02085	5.93962	4.55216e-11	1.67504	up	--	--	Cellular Component: chloroplast thylakoid membrane (GO:0009535);; Biological Process: photosynthetic electron transport in photosystem I (GO:0009773);; Cellular Component: NAD(P)H dehydrogenase complex (plastoquinone) (GO:0010598);; Cellular Component: integral component of membrane (GO:0016021);;	--	--	--	--	--	Probable NAD(P)H dehydrogenase subunit CRR3, chloroplastic OS=Arabidopsis thaliana OX=3702 GN=CRR3 PE=2 SV=1	--	--	unnamed protein product, partial [Vitis vinifera]
gene_Vitvi13g01817	375	333	286	122	125	124	6.52121	5.62148	5.3868	2.20742	2.27417	2.13582	8.66043e-19	-1.42416	down	[HC]	Coenzyme transport and metabolism;; Energy production and conversion	Molecular Function: FAD binding (GO:0071949);;	K09838|5.1e-276|vvi:100257960|K09838 zeaxanthin epoxidase [EC:1.14.15.21] | (RefSeq) zeaxanthin epoxidase, chloroplastic	Carotenoid biosynthesis (ko00906)	[CR]	Energy production and conversion;; General function prediction only	FAD binding domain	Zeaxanthin epoxidase, chloroplastic OS=Oryza sativa subsp. japonica OX=39947 GN=ZEP PE=2 SV=1	C	Energy production and conversion	PREDICTED: zeaxanthin epoxidase, chloroplastic isoform X2 [Vitis vinifera]
gene_Vitvi18g00360	212	207	242	80	103	92	2.1457	2.59165	3.19751	0.886846	1.3534	0.811062	2.73017e-10	-1.27577	down	--	--	Molecular Function: aspartic-type endopeptidase activity (GO:0004190);; Biological Process: proteolysis (GO:0006508);; Cellular Component: integral component of membrane (GO:0016021);; Biological Process: protein catabolic process (GO:0030163);;	K01381|1.9e-18|cic:CICLE_v10003736mg|K01381 saccharopepsin [EC:3.4.23.25] | (RefSeq) hypothetical protein	--	[O]	Posttranslational modification, protein turnover, chaperones	Xylanase inhibitor N-terminal	Aspartic proteinase-like protein 1 OS=Arabidopsis thaliana OX=3702 GN=At5g10080 PE=2 SV=1	O	Posttranslational modification, protein turnover, chaperones	PREDICTED: aspartic proteinase-like protein 1 isoform X2 [Vitis vinifera]
gene_Vitvi10g04365	61	61	60	197	223	199	5.15924	5.0479	5.44751	17.3777	19.8331	16.8986	9.46042e-17	1.76116	up	--	--	Molecular Function: oxidoreductase activity, acting on single donors with incorporation of molecular oxygen, incorporation of two atoms of oxygen (GO:0016702);;	--	--	--	--	--	--	--	--	Plant cysteine oxidase 4 [Vitis vinifera]
gene_Vitvi02g00659	191	166	154	34	26	22	12.3883	10.4893	10.8363	2.27506	1.73839	1.42717	1.41145e-22	-2.64136	down	--	--	--	--	--	--	--	--	--	--	--	hypothetical protein VITISV_001408 [Vitis vinifera]
gene_Vitvi17g00546	1509	1695	1667	3610	3591	3955	22.0218	21.5778	29.2067	63.0542	45.7952	47.6143	1.08768e-84	1.18585	up	[O]	Posttranslational modification, protein turnover, chaperones	Molecular Function: molecular_function (GO:0003674);; Molecular Function: binding (GO:0005488);; Molecular Function: protein binding (GO:0005515);; Cellular Component: cellular_component (GO:0005575);; Cellular Component: intracellular (GO:0005622);; Cellular Component: obsolete cell (GO:0005623);; Cellular Component: cytoplasm (GO:0005737);; Cellular Component: vacuole (GO:0005773);; Cellular Co…	--	--	[C]	Energy production and conversion	SPFH domain / Band 7 family	Hypersensitive-induced reaction 1 protein OS=Capsicum annuum OX=4072 GN=HIR1 PE=1 SV=1	C	Energy production and conversion	PREDICTED: hypersensitive-induced response protein 1 isoform X1 [Vitis vinifera]
gene_Vitvi17g00157	32	74	44	151	172	199	0.421398	0.952048	0.626565	2.08903	2.38853	2.63968	3.64554e-11	1.79252	up	--	--	Molecular Function: DNA-binding transcription factor activity (GO:0003700);; Cellular Component: nucleus (GO:0005634);; Biological Process: gravitropism (GO:0009630);;	K12309|5.7e-59|lja:Lj3g3v0323160.1|K12309 beta-galactosidase [EC:3.2.1.23] | (RefSeq) Lj3g3v0323160.1; -	Galactose metabolism (ko00052);; Other glycan degradation (ko00511);; Glycosaminoglycan degradation (ko00531);; Sphingolipid metabolism (ko00600);; Glycosphingolipid biosynthesis - ganglio series (ko00604)	[R]	General function prediction only	Zinc-finger of C2H2 type	Protein indeterminate-domain 14 OS=Arabidopsis thaliana OX=3702 GN=IDD14 PE=1 SV=1	S	Function unknown	PREDICTED: protein SHOOT GRAVITROPISM 5 [Vitis vinifera]
gene_Vitvi17g00831	276	191	254	701	714	872	6.71659	4.51109	6.71471	17.7864	18.2315	21.2172	5.44819e-35	1.65291	up	--	--	Molecular Function: hydrolase activity, acting on ester bonds (GO:0016788);;	K23978|1.3e-139|vvi:100257038|K23978 isoamyl acetate esterase [EC:3.1.1.112] | (RefSeq) GDSL esterase/lipase At5g62930	--	[I]	Lipid transport and metabolism	GDSL-like Lipase/Acylhydrolase	GDSL esterase/lipase At5g62930 OS=Arabidopsis thaliana OX=3702 GN=At5g62930 PE=2 SV=3	I	Lipid transport and metabolism	PREDICTED: GDSL esterase/lipase At5g62930 [Vitis vinifera]
gene_Vitvi08g01578	47	43	40	5	6	0	1.42916	1.27494	1.30014	0.138018	0.187553	0	3.12772e-08	-3.55694	down	--	--	Cellular Component: integral component of membrane (GO:0016021);;	K10664|1.5e-22|dzi:111303182|K10664 E3 ubiquitin-protein ligase ATL6/9/15/31/42/55 [EC:2.3.2.27] | (RefSeq) E3 ubiquitin-protein ligase ATL42-like	--	[O]	Posttranslational modification, protein turnover, chaperones	Ring finger domain	RING-H2 finger protein ATL52 OS=Arabidopsis thaliana OX=3702 GN=ATL52 PE=2 SV=1	O	Posttranslational modification, protein turnover, chaperones	PREDICTED: RING-H2 finger protein ATL52-like [Vitis vinifera]
gene_Vitvi08g01412	52	94	86	34	31	28	0.979671	1.7481	1.77894	0.677578	0.609119	0.518513	0.000175895	-1.32872	down	--	--	Molecular Function: DNA binding (GO:0003677);; Cellular Component: nucleus (GO:0005634);;	K09287|5.2e-44|egu:105047044|K09287 RAV-like factor | (RefSeq) LOW QUALITY PROTEIN: AP2/ERF and B3 domain-containing transcription repressor RAV2-like	--	--	--	B3 DNA binding domain	B3 domain-containing protein At2g36080 OS=Arabidopsis thaliana OX=3702 GN=ARF31 PE=2 SV=1	K	Transcription	PREDICTED: B3 domain-containing protein At2g36080 [Vitis vinifera]
gene_Vitvi06g00113	2303	2321	2051	826	849	882	10.0115	9.79738	9.65841	3.73369	3.8649	3.81988	5.03582e-111	-1.38943	down	--	--	Cellular Component: 1,3-beta-D-glucan synthase complex (GO:0000148);; Molecular Function: 1,3-beta-D-glucan synthase activity (GO:0003843);; Cellular Component: plasma membrane (GO:0005886);; Biological Process: (1->3)-beta-D-glucan biosynthetic process (GO:0006075);; Cellular Component: integral component of membrane (GO:0016021);; Molecular Function: glucosyltransferase activity (GO:0046527);;	K11000|0.0e+00|vvi:100232893|K11000 callose synthase [EC:2.4.1.-] | (RefSeq) CS; callose synthase 9	--	[M]	Cell wall/membrane/envelope biogenesis	1,3-beta-glucan synthase component	Callose synthase 9 OS=Arabidopsis thaliana OX=3702 GN=CALS9 PE=2 SV=2	M	Cell wall/membrane/envelope biogenesis	PREDICTED: callose synthase 9 isoform X1 [Vitis vinifera]
gene_Vitvi04g00205	4006	4042	3504	1707	1782	1701	31.7235	34.7744	28.1324	13.2124	14.4678	13.1488	2.8496e-105	-1.15766	down	--	--	Molecular Function: ubiquitin protein ligase activity (GO:0061630);;	K19041|8.0e-31|cam:101507426|K19041 E3 ubiquitin-protein ligase RNF38/44 [EC:2.3.2.27] | (RefSeq) E3 ubiquitin-protein ligase MBR2	--	[O]	Posttranslational modification, protein turnover, chaperones	Ring finger domain	Probable E3 ubiquitin-protein ligase HIP1 OS=Oryza sativa subsp. japonica OX=39947 GN=HIP1 PE=1 SV=2	O	Posttranslational modification, protein turnover, chaperones	PREDICTED: E3 ubiquitin-protein ligase RLIM [Vitis vinifera]
gene_Vitvi11g00718	1045	1218	1158	2512	2641	2624	45.2074	51.1915	54.2651	113.072	119.643	113.185	5.98315e-63	1.17717	up	--	--	Cellular Component: integral component of membrane (GO:0016021);;	K03260|1.6e-16|pda:103710480|K03260 translation initiation factor 4G | (RefSeq) eukaryotic translation initiation factor-like	RNA transport (ko03013)	[R]	General function prediction only	Proteolipid membrane potential modulator	UPF0057 membrane protein At4g30650 OS=Arabidopsis thaliana OX=3702 GN=At4g30650 PE=3 SV=1	S	Function unknown	PREDICTED: UPF0057 membrane protein At4g30650 [Vitis vinifera]
gene_Vitvi11g00916	4975	5009	4252	1939	1907	2026	28.7005	28.0672	26.5733	11.6336	11.5199	11.6533	5.74121e-166	-1.28177	down	[O]	Posttranslational modification, protein turnover, chaperones	Biological Process: multicellular organism development (GO:0007275);; Biological Process: circadian rhythm (GO:0007623);; Biological Process: biological_process (GO:0008150);; Biological Process: response to abiotic stimulus (GO:0009628);; Biological Process: response to endogenous stimulus (GO:0009719);; Biological Process: response to hormone (GO:0009725);; Biological Process: post-embryonic de…	K03695|2.8e-16|var:108331919|K03695 ATP-dependent Clp protease ATP-binding subunit ClpB | (RefSeq) chaperone protein ClpB1	--	[O]	Posttranslational modification, protein turnover, chaperones	AAA domain (Cdc48 subfamily)	Protein SUPPRESSOR OF MAX2 1 OS=Arabidopsis thaliana OX=3702 GN=SMAX1 PE=1 SV=1	O	Posttranslational modification, protein turnover, chaperones	PREDICTED: protein SUPPRESSOR OF MAX2 1 isoform X1 [Vitis vinifera]
gene_Vitvi12g00640	32	20	23	118	137	93	0.453806	0.274625	0.35517	1.76935	2.07209	1.32831	5.46972e-12	2.21557	up	--	--	--	--	--	--	--	--	--	--	--	PREDICTED: uncharacterized protein LOC100264907 [Vitis vinifera]
gene_Vitvi08g01349	633	506	415	136	161	182	12.5389	9.72364	8.89227	2.78871	3.32864	3.58304	4.62151e-28	-1.7	down	[R]	General function prediction only	Cellular Component: integral component of membrane (GO:0016021);;	K01988|1.4e-245|vvi:100247748|K01988 lactosylceramide 4-alpha-galactosyltransferase [EC:2.4.1.228] | (RefSeq) lactosylceramide 4-alpha-galactosyltransferase-like	Glycosphingolipid biosynthesis - lacto and neolacto series (ko00601);; Glycosphingolipid biosynthesis - globo and isoglobo series (ko00603)	[G]	Carbohydrate transport and metabolism	Alpha 1,4-glycosyltransferase conserved region	Uncharacterized protein At4g19900 OS=Arabidopsis thaliana OX=3702 GN=At4g19900 PE=2 SV=1	G	Carbohydrate transport and metabolism	PREDICTED: lactosylceramide 4-alpha-galactosyltransferase-like [Vitis vinifera]
gene_Vitvi03g00292	1203	1179	1160	3134	2803	3069	62.9231	59.8869	65.7445	170.549	153.52	160.065	9.99439e-111	1.33919	up	--	--	Molecular Function: transcription regulatory region sequence-specific DNA binding (GO:0000976);; Molecular Function: DNA-binding transcription factor activity (GO:0003700);; Cellular Component: nucleus (GO:0005634);; Molecular Function: sequence-specific DNA binding (GO:0043565);; Biological Process: positive regulation of transcription, DNA-templated (GO:0045893);;	K09060|5.6e-06|ats:109782370|K09060 plant G-box-binding factor | (RefSeq) uncharacterized protein LOC109782370	--	--	--	bZIP transcription factor	bZIP transcription factor 44 OS=Arabidopsis thaliana OX=3702 GN=BZIP44 PE=1 SV=1	K	Transcription	PREDICTED: bZIP transcription factor 44 [Vitis vinifera]
gene_Vitvi01g01943	7426	7893	7676	2749	2808	3000	372.022	383.98	416.593	143.264	147.287	149.833	2.66733e-206	-1.43489	down	[T]	Signal transduction mechanisms	Molecular Function: nucleotide binding (GO:0000166);; Molecular Function: molecular_function (GO:0003674);; Molecular Function: binding (GO:0005488);; Cellular Component: cellular_component (GO:0005575);; Cellular Component: obsolete cell (GO:0005623);; Cellular Component: plasma membrane (GO:0005886);; Molecular Function: drug binding (GO:0008144);; Cellular Component: membrane (GO:0016020);; Mo…	--	--	--	--	Universal stress protein family	--	T	Signal transduction mechanisms	PREDICTED: universal stress protein A-like protein [Vitis vinifera]
gene_Vitvi18g02253	1397	1523	1395	584	607	700	8.5925	9.09812	9.28866	3.72926	3.90488	4.28314	6.34343e-51	-1.19872	down	--	--	Molecular Function: metal ion binding (GO:0046872);;	K08486|4.0e-09|vra:106767757|K08486 syntaxin 1B/2/3 | (RefSeq) putative syntaxin-131 isoform X1	SNARE interactions in vesicular transport (ko04130)	[IU]	Lipid transport and metabolism;; Intracellular trafficking, secretion, and vesicular transport	DDHD domain	Phospholipase SGR2 OS=Arabidopsis thaliana OX=3702 GN=SGR2 PE=1 SV=1	--	--	PREDICTED: phospholipase SGR2 isoform X1 [Vitis vinifera]
gene_Vitvi14g00183	2	6	7	59	67	82	0.0094	0.045122	0.058003	0.543052	0.61817	0.727202	4.25276e-13	3.77822	up	[T]	Signal transduction mechanisms	Molecular Function: peroxidase activity (GO:0004601);; Molecular Function: calcium ion binding (GO:0005509);; Cellular Component: plasma membrane (GO:0005886);; Biological Process: response to heat (GO:0009408);; Biological Process: seed germination (GO:0009845);; Cellular Component: integral component of membrane (GO:0016021);; Molecular Function: NAD(P)H oxidase (H(2)O(2)-forming activity (GO:0…	K13447|0.0e+00|vvi:100261299|K13447 respiratory burst oxidase [EC:1.6.3.- 1.11.1.-] | (RefSeq) respiratory burst oxidase homolog protein B	MAPK signaling pathway - plant (ko04016);; Plant-pathogen interaction (ko04626)	[PQ]	Inorganic ion transport and metabolism;; Secondary metabolites biosynthesis, transport and catabolism	Ferric reductase NAD binding domain	Respiratory burst oxidase homolog protein B OS=Solanum tuberosum OX=4113 GN=RBOHB PE=1 SV=1	--	--	PREDICTED: respiratory burst oxidase homolog protein B [Vitis vinifera]
gene_Vitvi14g01488	46	28	24	399	395	386	0.735414	0.426864	0.39966	6.62666	6.66683	6.21706	1.49331e-63	3.58869	up	--	--	Cellular Component: vacuole (GO:0005773);;	--	--	--	--	--	--	S	Function unknown	PREDICTED: BRO1 domain-containing protein BROX homolog isoform X2 [Vitis vinifera]
gene_Vitvi01g00789	1638	1679	1660	4271	4363	4610	27.3295	27.2075	29.993	74.1367	76.2263	76.699	2.38671e-169	1.4041	up	[E]	Amino acid transport and metabolism	Biological Process: polyamine biosynthetic process (GO:0006596);; Molecular Function: transferase activity (GO:0016740);;	K00797|3.6e-185|vvi:100257112|K00797 spermidine synthase [EC:2.5.1.16] | (RefSeq) spermidine synthase-like	Cysteine and methionine metabolism (ko00270);; Arginine and proline metabolism (ko00330);; Glutathione metabolism (ko00480)	[E]	Amino acid transport and metabolism	Spermine/spermidine synthase domain	Spermidine synthase OS=Coffea arabica OX=13443 PE=2 SV=1	H	Coenzyme transport and metabolism	PREDICTED: spermidine synthase 2 [Vitis vinifera]
gene_Vitvi19g01284	3255	3423	2938	1254	1276	1370	28.0255	28.6182	27.397	11.228	11.4933	11.7591	9.88036e-131	-1.30727	down	--	--	Biological Process: lipid transport (GO:0006869);; Molecular Function: lipid binding (GO:0008289);; Cellular Component: integral component of membrane (GO:0016021);;	--	--	[R]	General function prediction only	C2 domain	C2 domain-containing protein At1g53590 OS=Arabidopsis thaliana OX=3702 GN=NTMC2T6.1 PE=1 SV=2	M	Cell wall/membrane/envelope biogenesis	PREDICTED: C2 domain-containing protein At1g53590 isoform X1 [Vitis vinifera]
gene_Vitvi05g00648	468	464	352	13	13	7	7.07786	6.81318	5.7659	0.192005	0.196407	0.099978	1.26615e-71	-5.28154	down	--	--	Molecular Function: ATP binding (GO:0005524);; Molecular Function: kinase activity (GO:0016301);;	--	--	--	--	Zeta toxin	Calmodulin calcium-dependent NAD kinase OS=Arabidopsis thaliana OX=3702 GN=NADKC PE=1 SV=1	S	Function unknown	PREDICTED: uncharacterized protein LOC100264865 isoform X1 [Vitis vinifera]
gene_Vitvi19g01480	214	226	171	91	104	100	3.34792	3.43092	2.8846	1.47741	1.69861	1.55792	6.48393e-08	-1.05199	down	[L]	Replication, recombination and repair	Molecular Function: single-stranded DNA binding (GO:0003697);; Molecular Function: ATP binding (GO:0005524);; Biological Process: DNA repair (GO:0006281);; Biological Process: DNA recombination (GO:0006310);; Molecular Function: DNA-dependent ATPase activity (GO:0008094);;	K03553|6.3e-238|vvi:100249133|K03553 recombination protein RecA | (RefSeq) DNA repair protein recA homolog 1, chloroplastic	Homologous recombination (ko03440)	[L]	Replication, recombination and repair	recA bacterial DNA recombination protein	DNA repair protein recA homolog 1, chloroplastic OS=Arabidopsis thaliana OX=3702 GN=RECA PE=2 SV=1	L	Replication, recombination and repair	PREDICTED: DNA repair protein recA homolog 1, chloroplastic [Vitis vinifera]
gene_Vitvi11g00513	22486	22288	19372	9145	8933	9865	181.693	174.895	169.576	76.8684	75.5686	79.4755	0	-1.20392	down	[G]	Carbohydrate transport and metabolism	Molecular Function: transferase activity, transferring glycosyl groups (GO:0016757);;	K06617|0.0e+00|vvi:100268134|K06617 raffinose synthase [EC:2.4.1.82] | (RefSeq) probable galactinol--sucrose galactosyltransferase 6	Galactose metabolism (ko00052)	--	--	Raffinose synthase or seed imbibition protein Sip1	Probable galactinol--sucrose galactosyltransferase 6 OS=Arabidopsis thaliana OX=3702 GN=RFS6 PE=2 SV=2	S	Function unknown	putative galactinol--sucrose galactosyltransferase 6 [Vitis vinifera]
gene_Vitvi08g04381	14	14	7	196	196	201	0.959777	0.965713	0.494509	14.8674	14.9827	14.6075	6.31324e-37	4.08106	up	--	--	--	--	--	--	--	--	--	--	--	unnamed protein product, partial [Vitis vinifera]
gene_Vitvi00g04235	150	102	86	6	7	6	2.63501	1.72938	1.63453	0.104878	0.124482	0.095912	1.44804e-20	-4.15101	down	--	--	Molecular Function: magnesium ion binding (GO:0000287);; Molecular Function: terpene synthase activity (GO:0010333);;	K14175|5.6e-211|vvi:100853562|K14175 (3S,6E)-nerolidol synthase [EC:4.2.3.48] | (RefSeq) (3S,6E)-nerolidol synthase 1	Sesquiterpenoid and triterpenoid biosynthesis (ko00909)	--	--	Terpene synthase family, metal binding domain	(3S,6E)-nerolidol synthase 2, chloroplastic/mitochondrial OS=Fragaria ananassa OX=3747 PE=1 SV=1	S	Function unknown	PREDICTED: (3S,6E)-nerolidol synthase 1 isoform X1 [Vitis vinifera]
gene_Vitvi18g01608	3104	3243	2786	1003	961	1113	54.2047	54.9944	52.7053	18.2141	17.5709	19.3689	1.54253e-164	-1.57556	down	--	--	Molecular Function: peroxidase activity (GO:0004601);; Cellular Component: extracellular region (GO:0005576);; Biological Process: response to oxidative stress (GO:0006979);; Molecular Function: heme binding (GO:0020037);; Biological Process: hydrogen peroxide catabolic process (GO:0042744);; Molecular Function: metal ion binding (GO:0046872);;	K00430|1.1e-195|vvi:100854817|K00430 peroxidase [EC:1.11.1.7] | (RefSeq) peroxidase 12	Phenylpropanoid biosynthesis (ko00940)	--	--	Peroxidase	Peroxidase 12 OS=Arabidopsis thaliana OX=3702 GN=PER12 PE=1 SV=1	Q	Secondary metabolites biosynthesis, transport and catabolism	PREDICTED: peroxidase 12 [Vitis vinifera]
NewGene_941	29	29	35	72	72	73	0.828787	0.814554	1.10827	2.1865	2.18845	2.12202	0.000253227	1.21198	up	--	--	--	K05387|7.83e-09|qsu:112026603|K05387 glutamate receptor, ionotropic, plant | (RefSeq) glutamate receptor 3.7	--	--	--	--	--	--	--	glutamate receptor 3.7-like isoform X2 [Quercus lobata]
gene_Vitvi01g00719	268	344	245	1063	1093	1127	3.27577	4.08739	3.24849	13.5522	14.0194	13.763	1.93354e-76	1.93442	up	[O]	Posttranslational modification, protein turnover, chaperones	Biological Process: cell redox homeostasis (GO:0045454);;	K17609|0.0e+00|vvi:100244715|K17609 nucleoredoxin [EC:1.8.1.8] | (RefSeq) probable nucleoredoxin 1	--	[R]	General function prediction only	Thioredoxin-like	Probable nucleoredoxin 1 OS=Arabidopsis thaliana OX=3702 GN=At1g60420 PE=1 SV=1	O	Posttranslational modification, protein turnover, chaperones	PREDICTED: probable nucleoredoxin 1 [Vitis vinifera]
gene_Vitvi18g01148	853	937	898	303	265	284	5.46727	5.8386	6.24157	2.01705	1.7757	1.81051	1.22149e-55	-1.66548	down	[CO]	Energy production and conversion;; Posttranslational modification, protein turnover, chaperones	Molecular Function: ATP binding (GO:0005524);; Cellular Component: integral component of membrane (GO:0016021);; Molecular Function: ATPase activity (GO:0016887);; Molecular Function: ATPase-coupled transmembrane transporter activity (GO:0042626);;	K05658|0.0e+00|vvi:100259227|K05658 ATP-binding cassette, subfamily B (MDR/TAP), member 1 [EC:7.6.2.2] | (RefSeq) ABC transporter B family member 13	ABC transporters (ko02010)	[Q]	Secondary metabolites biosynthesis, transport and catabolism	ABC transporter transmembrane region	ABC transporter B family member 13 OS=Arabidopsis thaliana OX=3702 GN=ABCB13 PE=3 SV=1	Q	Secondary metabolites biosynthesis, transport and catabolism	PREDICTED: ABC transporter B family member 13 isoform X1 [Vitis vinifera]
gene_Vitvi19g04349	76	74	55	14	13	19	3.18305	3.0333	2.51446	0.609764	0.558048	0.802767	3.29024e-08	-2.16007	down	--	--	Molecular Function: protein kinase activity (GO:0004672);; Molecular Function: ATP binding (GO:0005524);; Molecular Function: carbohydrate binding (GO:0030246);; Biological Process: recognition of pollen (GO:0048544);;	--	--	--	--	D-mannose binding lectin	G-type lectin S-receptor-like serine/threonine-protein kinase At4g27290 OS=Arabidopsis thaliana OX=3702 GN=At4g27290 PE=3 SV=4	T	Signal transduction mechanisms	G-type lectin S-receptor-like serine/threonine-protein kinase B120 [Vitis vinifera]
gene_Vitvi06g00091	5225	5353	4799	2024	2131	2122	107.746	107.19	107.208	43.3957	46.0114	43.6236	5.31688e-181	-1.29772	down	--	--	--	--	--	--	--	Protein of unknown function, DUF538	--	S	Function unknown	PREDICTED: uncharacterized protein LOC100253539 isoform X1 [Vitis vinifera]
NewGene_3291	0	0	0	94	61	87	0	0	0	3.13743	1.88415	2.58301	2.62944e-12	8.76698	up	--	--	Cellular Component: cell wall (GO:0005618);; Molecular Function: manganese ion binding (GO:0030145);; Molecular Function: nutrient reservoir activity (GO:0045735);; Cellular Component: apoplast (GO:0048046);;	K00384|1.42e-14|vvi:109124153|K00384 thioredoxin reductase (NADPH) [EC:1.8.1.9] | (RefSeq) thioredoxin reductase 1-like	Selenocompound metabolism (ko00450)	--	--	Cupin	Germin-like protein subfamily 1 member 14 OS=Arabidopsis thaliana OX=3702 GN=At5g39110 PE=3 SV=1	S	Function unknown	PREDICTED: germin-like protein subfamily 1 member 14 [Vitis vinifera]
gene_Vitvi09g01273	275	242	231	92	104	97	3.68264	3.14664	3.28446	1.26849	1.43574	1.2552	7.9039e-14	-1.35643	down	--	--	--	--	--	--	--	--	--	--	--	PREDICTED: uncharacterized protein LOC100262159 isoform X1 [Vitis vinifera]
gene_Vitvi12g00586	10	10	19	294	276	265	0.258042	0.242687	0.509331	7.93627	7.50479	6.85764	5.69159e-50	4.41129	up	--	--	Molecular Function: hydrolase activity, hydrolyzing O-glycosyl compounds (GO:0004553);; Cellular Component: cell wall (GO:0005618);; Biological Process: xyloglucan metabolic process (GO:0010411);; Molecular Function: xyloglucan:xyloglucosyl transferase activity (GO:0016762);; Biological Process: cell wall biogenesis (GO:0042546);; Cellular Component: apoplast (GO:0048046);; Biological Process: ce…	K08235|1.5e-177|vvi:100248328|K08235 xyloglucan:xyloglucosyl transferase [EC:2.4.1.207] | (RefSeq) xyloglucan endotransglucosylase/hydrolase protein 9	--	--	--	Glycosyl hydrolases family 16	Xyloglucan endotransglucosylase/hydrolase protein 9 OS=Arabidopsis thaliana OX=3702 GN=XTH9 PE=2 SV=2	G	Carbohydrate transport and metabolism	PREDICTED: xyloglucan endotransglucosylase/hydrolase protein 9 [Vitis vinifera]
gene_Vitvi18g04079	38	50	41	18	17	12	3.64563	4.66939	4.25839	1.79749	1.70109	1.16097	0.00123392	-1.45813	down	--	--	Cellular Component: integral component of membrane (GO:0016021);;	--	--	--	--	--	--	S	Function unknown	hypothetical protein CK203_022121 [Vitis vinifera]
gene_Vitvi13g00186	34	21	19	61	35	62	0.322543	0.193132	0.192492	0.603425	0.34609	0.591305	0.00874167	1.08867	up	--	--	Biological Process: immune system process (GO:0002376);; Cellular Component: cellular_component (GO:0005575);; Cellular Component: intracellular (GO:0005622);; Cellular Component: obsolete cell (GO:0005623);; Cellular Component: cytoplasm (GO:0005737);; Biological Process: lipid metabolic process (GO:0006629);; Biological Process: response to stress (GO:0006950);; Biological Process: defense resp…	K22262|1.0e-133|qsu:112034235|K22262 WD repeat and FYVE domain-containing protein 3 | (RefSeq) protein SPIRRIG	--	[R]	General function prediction only	PPR repeat	Pentatricopeptide repeat-containing protein At2g40720 OS=Arabidopsis thaliana OX=3702 GN=PCMP-E26 PE=3 SV=1	C	Energy production and conversion	PREDICTED: pentatricopeptide repeat-containing protein At2g40720 [Vitis vinifera]
gene_Vitvi18g01215	516	407	370	1737	1721	1780	12.8555	9.83063	9.96639	45.0149	44.8881	44.2128	2.33962e-115	2.01533	up	--	--	Cellular Component: endoplasmic reticulum membrane (GO:0005789);; Cellular Component: integral component of plasma membrane (GO:0005887);; Biological Process: carbohydrate transport (GO:0008643);; Cellular Component: integral component of membrane (GO:0016021);; Molecular Function: sugar transmembrane transporter activity (GO:0051119);; Biological Process: protein homooligomerization (GO:0051260)…	K15382|1.9e-133|vvi:100247121|K15382 solute carrier family 50 (sugar transporter) | (RefSeq) bidirectional sugar transporter SWEET1	--	[R]	General function prediction only	Sugar efflux transporter for intercellular exchange	Bidirectional sugar transporter SWEET1 OS=Arabidopsis thaliana OX=3702 GN=SWEET1 PE=1 SV=1	U	Intracellular trafficking, secretion, and vesicular transport	PREDICTED: bidirectional sugar transporter SWEET1 [Vitis vinifera]
gene_Vitvi01g01719	659	706	597	12461	12603	13539	9.04755	9.42465	8.87578	178.197	181.377	185.554	0	4.29255	up	--	--	Cellular Component: plasma membrane (GO:0005886);; Biological Process: carbohydrate transport (GO:0008643);; Cellular Component: integral component of membrane (GO:0016021);;	K15382|6.0e-155|vvi:100243643|K15382 solute carrier family 50 (sugar transporter) | (RefSeq) bidirectional sugar transporter SWEET15	--	[R]	General function prediction only	Sugar efflux transporter for intercellular exchange	Bidirectional sugar transporter SWEET15 OS=Vitis vinifera OX=29760 GN=SWEET15 PE=3 SV=1	U	Intracellular trafficking, secretion, and vesicular transport	PREDICTED: bidirectional sugar transporter SWEET15 [Vitis vinifera]
gene_Vitvi11g01376	110	116	100	704	577	640	2.99049	3.07026	2.94034	20.0396	16.5295	17.4465	8.75529e-74	2.55393	up	[F]	Nucleotide transport and metabolism	Molecular Function: cytidine deaminase activity (GO:0004126);; Molecular Function: zinc ion binding (GO:0008270);;	K01489|2.0e-169|vvi:100245702|K01489 cytidine deaminase [EC:3.5.4.5] | (RefSeq) cytidine deaminase 1	Pyrimidine metabolism (ko00240)	[F]	Nucleotide transport and metabolism	Cytidine and deoxycytidylate deaminase zinc-binding region	Cytidine deaminase 1 OS=Arabidopsis thaliana OX=3702 GN=CDA1 PE=1 SV=1	F	Nucleotide transport and metabolism	PREDICTED: cytidine deaminase 1 [Vitis vinifera]
gene_Vitvi02g00016	248	197	171	506	484	545	2.26605	1.74313	1.68921	4.8171	4.64047	4.96767	1.72399e-22	1.31377	up	--	--	Molecular Function: RNA polymerase II cis-regulatory region sequence-specific DNA binding (GO:0000978);; Molecular Function: DNA-binding transcription factor activity, RNA polymerase II-specific (GO:0000981);; Cellular Component: nucleus (GO:0005634);; Biological Process: regulation of transcription by RNA polymerase II (GO:0006357);;	--	--	[K]	Transcription	Associated with HOX	Homeobox protein BEL1 homolog OS=Arabidopsis thaliana OX=3702 GN=BEL1 PE=1 SV=2	K	Transcription	PREDICTED: homeobox protein BEL1 homolog [Vitis vinifera]
gene_Vitvi05g04063	144	121	132	42	31	45	8.20214	6.67311	8.13733	2.4854	1.79966	2.53393	4.40598e-11	-1.76088	down	--	--	Biological Process: synapsis (GO:0007129);; Biological Process: double-strand break repair involved in meiotic recombination (GO:1990918);;	--	--	--	--	--	--	S	Function unknown	hypothetical protein VITISV_035987 [Vitis vinifera]
gene_Vitvi10g04386	359	470	404	65	83	65	11.3993	14.4987	13.8811	2.14042	2.75823	2.03784	5.97015e-44	-2.53842	down	--	--	--	--	--	--	--	--	--	--	--	PREDICTED: uncharacterized protein LOC100265745, partial [Vitis vinifera]
gene_Vitvi12g02194	47	56	44	10	0	8	1.86669	2.18222	1.90046	0.410027	0	0.306779	1.43568e-07	-3.04089	down	--	--	Biological Process: intra-Golgi vesicle-mediated transport (GO:0006891);; Cellular Component: Golgi transport complex (GO:0017119);;	K20292|5.0e-55|vvi:100247220|K20292 conserved oligomeric Golgi complex subunit 5 | (RefSeq) Golgi transport complex-related-like	--	[U]	Intracellular trafficking, secretion, and vesicular transport	--	Conserved oligomeric Golgi complex subunit 5 OS=Arabidopsis thaliana OX=3702 GN=COG5 PE=1 SV=1	U	Intracellular trafficking, secretion, and vesicular transport	hypothetical protein CK203_032143 [Vitis vinifera]
gene_Vitvi12g04426	112	112	89	22	38	36	4.24328	4.09507	3.64764	0.84313	1.48878	1.3255	2.17449e-08	-1.70825	down	--	--	Biological Process: defense response (GO:0006952);; Molecular Function: ADP binding (GO:0043531);;	K03364|2.9e-53|vvi:100252996|K03364 cell division cycle 20-like protein 1, cofactor of APC complex | (RefSeq) protein FIZZY-RELATED 3	Ubiquitin mediated proteolysis (ko04120)	[DO]	Cell cycle control, cell division, chromosome partitioning;; Posttranslational modification, protein turnover, chaperones	Helix-loop-helix DNA-binding domain	Protein FIZZY-RELATED 3 OS=Arabidopsis thaliana OX=3702 GN=FZR3 PE=1 SV=1	C	Energy production and conversion	PREDICTED: protein FIZZY-RELATED 3-like [Vitis vinifera]
gene_Vitvi06g00111	53	46	63	103	124	110	1.0129	0.847602	1.31406	2.05745	2.50075	2.1131	0.000112387	1.04611	up	--	--	Molecular Function: peroxidase activity (GO:0004601);; Cellular Component: extracellular region (GO:0005576);; Biological Process: response to oxidative stress (GO:0006979);; Molecular Function: heme binding (GO:0020037);; Biological Process: hydrogen peroxide catabolic process (GO:0042744);; Molecular Function: metal ion binding (GO:0046872);;	K00430|2.5e-192|vvi:100260291|K00430 peroxidase [EC:1.11.1.7] | (RefSeq) peroxidase A2	Phenylpropanoid biosynthesis (ko00940)	--	--	Peroxidase	Peroxidase 15 OS=Ipomoea batatas OX=4120 GN=pod PE=1 SV=1	Q	Secondary metabolites biosynthesis, transport and catabolism	PREDICTED: peroxidase A2 [Vitis vinifera]
gene_Vitvi18g00237	12168	11696	10930	902	815	947	129.859	122.877	130.207	9.39285	8.63721	8.89746	0	-3.71378	down	--	--	Cellular Component: integral component of membrane (GO:0016021);;	K14209|8.9e-10|peq:110033165|K14209 solute carrier family 36 (proton-coupled amino acid transporter) | (RefSeq) amino acid transporter ANTL3-like	--	[E]	Amino acid transport and metabolism	Transmembrane amino acid transporter protein	Amino acid permease 3 OS=Arabidopsis thaliana OX=3702 GN=AAP3 PE=1 SV=2	E	Amino acid transport and metabolism	PREDICTED: amino acid permease 3 [Vitis vinifera]
gene_Vitvi07g00220	1303	1180	1187	2913	2793	2695	24.7108	21.7307	24.3878	57.4937	55.4746	50.9816	1.06629e-72	1.18983	up	--	--	Cellular Component: nucleosome (GO:0000786);; Cellular Component: nuclear chromatin (GO:0000790);; Molecular Function: DNA binding (GO:0003677);; Biological Process: chromatin organization (GO:0006325);; Biological Process: chromatin silencing (GO:0006342);; Molecular Function: protein heterodimerization activity (GO:0046982);;	K11251|1.0e-67|vvi:100259607|K11251 histone H2A | (RefSeq) histone H2AX	--	[B]	Chromatin structure and dynamics	C-terminus of histone H2A	Histone H2AX OS=Cicer arietinum OX=3827 GN=HIS2A PE=2 SV=1	B	Chromatin structure and dynamics	PREDICTED: histone H2AX [Vitis vinifera]
gene_Vitvi12g02468	3	10	5	77	59	66	0.264524	0.904473	0.550736	8.20994	6.36559	6.79126	3.9735e-12	3.48477	up	--	--	--	--	--	--	--	Wound-induced protein	--	--	--	hypothetical protein CK203_097937 [Vitis vinifera]
gene_Vitvi09g01238	646	740	658	320	250	293	12.0466	13.4022	13.2946	6.19632	4.87122	5.43575	3.60601e-26	-1.25104	down	[G]	Carbohydrate transport and metabolism	Molecular Function: ATP binding (GO:0005524);;	--	--	[O]	Posttranslational modification, protein turnover, chaperones	ATPase family associated with various cellular activities (AAA)	Ribulose bisphosphate carboxylase/oxygenase activase, chloroplastic OS=Oryza sativa subsp. japonica OX=39947 GN=RCA PE=1 SV=2	O	Posttranslational modification, protein turnover, chaperones	PREDICTED: ribulose bisphosphate carboxylase/oxygenase activase, chloroplastic [Vitis vinifera]
gene_Vitvi19g02014	4309	4743	3973	11474	12158	11725	481.307	514.436	480.691	1333.4	1421.85	1305.83	6.27344e-225	1.43731	up	--	--	Biological Process: cellular protein modification process (GO:0006464);;	K13113|5.4e-36|vvi:100248645|K13113 ubiquitin-like protein 5 | (RefSeq) ubiquitin-like protein 5	--	[O]	Posttranslational modification, protein turnover, chaperones	Ubiquitin family	Ubiquitin-like protein 5 OS=Arabidopsis thaliana OX=3702 GN=UBL5 PE=3 SV=1	O	Posttranslational modification, protein turnover, chaperones	PREDICTED: ubiquitin-like protein 5 [Vitis vinifera]
gene_Vitvi14g01517	1619	1571	1529	431	457	491	20.8238	19.6149	21.3043	5.75549	6.14893	6.28669	1.11314e-113	-1.78243	down	[OT]	Posttranslational modification, protein turnover, chaperones;; Signal transduction mechanisms	Molecular Function: molecular_function (GO:0003674);; Molecular Function: binding (GO:0005488);; Biological Process: regulation of transcription, DNA-templated (GO:0006355);; Biological Process: cellular protein modification process (GO:0006464);; Biological Process: nitrogen compound metabolic process (GO:0006807);; Biological Process: regulation of nitrogen utilization (GO:0006808);; Biological…	--	--	--	--	ACT domain	ACT domain-containing protein ACR6 OS=Arabidopsis thaliana OX=3702 GN=ACR6 PE=1 SV=1	S	Function unknown	PREDICTED: ACT domain-containing protein ACR6 isoform X1 [Vitis vinifera]
gene_Vitvi13g04538	51	51	46	24	17	19	0.555862	0.530953	0.538954	0.264503	0.193529	0.203216	0.00127728	-1.30731	down	--	--	Molecular Function: ADP binding (GO:0043531);;	K12818|1.7e-44|mtr:MTR_0267s0070|K12818 ATP-dependent RNA helicase DHX8/PRP22 [EC:3.6.4.13] | (RefSeq) NB-ARC domain disease resistance protein, putative	Spliceosome (ko03040)	[T]	Signal transduction mechanisms	Leucine Rich repeats (2 copies)	Putative disease resistance RPP13-like protein 1 OS=Arabidopsis thaliana OX=3702 GN=RPPL1 PE=3 SV=1	T	Signal transduction mechanisms	putative disease resistance protein At3g14460 isoform X1 [Vitis riparia]
gene_Vitvi01g00552	109	112	72	289	291	304	1.51154	1.50467	1.07	4.16439	4.22617	4.19775	7.02566e-19	1.59308	up	--	--	Molecular Function: DNA-binding transcription factor activity (GO:0003700);; Cellular Component: nucleus (GO:0005634);;	K12309|7.0e-59|lja:Lj3g3v0323160.1|K12309 beta-galactosidase [EC:3.2.1.23] | (RefSeq) Lj3g3v0323160.1; -	Galactose metabolism (ko00052);; Other glycan degradation (ko00511);; Glycosaminoglycan degradation (ko00531);; Sphingolipid metabolism (ko00600);; Glycosphingolipid biosynthesis - ganglio series (ko00604)	[R]	General function prediction only	Zinc finger, C2H2 type	Protein indeterminate-domain 14 OS=Arabidopsis thaliana OX=3702 GN=IDD14 PE=1 SV=1	S	Function unknown	PREDICTED: protein SHOOT GRAVITROPISM 5 [Vitis vinifera]
gene_Vitvi11g00667	10432	10658	9735	23703	22777	25481	205.967	204.349	208.22	486.863	470.843	501.6	0	1.21616	up	[J]	Translation, ribosomal structure and biogenesis	Molecular Function: translation elongation factor activity (GO:0003746);; Biological Process: translational frameshifting (GO:0006452);; Molecular Function: ribosome binding (GO:0043022);; Biological Process: positive regulation of translational elongation (GO:0045901);; Biological Process: positive regulation of translational termination (GO:0045905);;	K03263|6.0e-88|vvi:100267006|K03263 translation initiation factor 5A | (RefSeq) eukaryotic translation initiation factor 5A	--	[J]	Translation, ribosomal structure and biogenesis	Eukaryotic elongation factor 5A hypusine, DNA-binding OB fold	Eukaryotic translation initiation factor 5A OS=Manihot esculenta OX=3983 PE=2 SV=2	J	Translation, ribosomal structure and biogenesis	PREDICTED: eukaryotic translation initiation factor 5A [Vitis vinifera]
gene_Vitvi07g01351	6417	6705	5757	13851	13582	14014	169.646	172.141	164.862	380.945	375.953	369.406	5.14596e-246	1.13019	up	--	--	--	--	--	--	--	Pollen protein Ole e 1 like	Pollen-specific protein C13 OS=Zea mays OX=4577 GN=MGS1 PE=2 SV=1	S	Function unknown	PREDICTED: pollen-specific protein C13 [Vitis vinifera]
gene_Vitvi14g00050	414	324	298	153	171	170	2.92294	2.21435	2.28035	1.12261	1.2593	1.19697	1.73002e-11	-1.07104	down	[E]	Amino acid transport and metabolism	Biological Process: transcription elongation from RNA polymerase II promoter (GO:0006368);; Molecular Function: nucleosome binding (GO:0031491);; Biological Process: positive regulation of transcription elongation from RNA polymerase II promoter (GO:0032968);; Biological Process: DNA replication-independent nucleosome organization (GO:0034724);; Cellular Component: FACT complex (GO:0035101);; Mol…	--	--	[E]	Amino acid transport and metabolism	FACT complex subunit SPT16 N-terminal lobe domain	FACT complex subunit SPT16 OS=Arabidopsis thaliana OX=3702 GN=SPT16 PE=1 SV=1	E	Amino acid transport and metabolism	PREDICTED: FACT complex subunit SPT16 [Vitis vinifera]
gene_Vitvi02g01224	1966	2075	1895	474	429	463	27.3838	28.0739	28.5893	6.86395	6.2539	6.42741	1.56888e-178	-2.12599	down	--	--	Cellular Component: integral component of membrane (GO:0016021);;	--	--	--	--	Nodulin-like	Protein NUCLEAR FUSION DEFECTIVE 4 OS=Arabidopsis thaliana OX=3702 GN=NFD4 PE=3 SV=1	S	Function unknown	PREDICTED: protein NUCLEAR FUSION DEFECTIVE 4 [Vitis vinifera]
gene_Vitvi06g01917	0	1	0	131	98	147	0	0.019424	0	2.76324	2.08592	2.97794	8.63039e-12	8.43881	up	--	--	Molecular Function: hydrolase activity, hydrolyzing O-glycosyl compounds (GO:0004553);; Biological Process: carbohydrate metabolic process (GO:0005975);;	K19891|5.3e-57|csat:104789925|K19891 glucan endo-1,3-beta-glucosidase 1/2/3 [EC:3.2.1.39] | (RefSeq) glucan endo-1,3-beta-glucosidase 3-like	Starch and sucrose metabolism (ko00500)	--	--	Glycosyl hydrolases family 17	Glucan endo-1,3-beta-glucosidase OS=Vitis vinifera OX=29760 GN=VIT_06s0061g00120 PE=1 SV=2	G	Carbohydrate transport and metabolism	PREDICTED: glucan endo-1,3-beta-glucosidase isoform X1 [Vitis vinifera]
gene_Vitvi18g01988	280	332	294	0	3	0	3.86934	4.45488	4.39816	0	0.039077	0	1.47437e-21	-8.24492	down	[E]	Amino acid transport and metabolism	Molecular Function: peptide:proton symporter activity (GO:0015333);; Cellular Component: integral component of membrane (GO:0016021);; Molecular Function: oligopeptide transmembrane transporter activity (GO:0035673);; Molecular Function: peptide transmembrane transporter activity (GO:1904680);;	K14638|0.0e+00|vvi:100853111|K14638 solute carrier family 15 (peptide/histidine transporter), member 3/4 | (RefSeq) protein NRT1/ PTR FAMILY 5.10	--	[E]	Amino acid transport and metabolism	POT family	Protein NRT1/ PTR FAMILY 5.10 OS=Arabidopsis thaliana OX=3702 GN=NPF5.10 PE=2 SV=1	E	Amino acid transport and metabolism	unnamed protein product, partial [Vitis vinifera]
gene_Vitvi03g00533	387	392	371	1694	1524	1641	3.8681	3.80394	4.01263	17.6114	15.9416	16.3443	1.19622e-139	2.07282	up	[G]	Carbohydrate transport and metabolism	Molecular Function: UDP-glycosyltransferase activity (GO:0008194);; Cellular Component: intracellular membrane-bounded organelle (GO:0043231);;	K14595|2.2e-282|vvi:100248565|K14595 abscisate beta-glucosyltransferase [EC:2.4.1.263] | (RefSeq) abscisate beta-glucosyltransferase-like	Carotenoid biosynthesis (ko00906)	[GC]	Carbohydrate transport and metabolism;; Energy production and conversion	UDP-glucoronosyl and UDP-glucosyl transferase	Abscisate beta-glucosyltransferase OS=Phaseolus angularis OX=3914 GN=AOG PE=1 SV=1	--	--	PREDICTED: abscisate beta-glucosyltransferase [Vitis vinifera]
gene_Vitvi08g01224	87	83	101	263	261	300	1.37051	1.27794	1.73452	4.34199	4.34237	4.75857	3.79816e-18	1.59228	up	--	--	Cellular Component: endoplasmic reticulum (GO:0005783);; Cellular Component: Golgi apparatus (GO:0005794);; Biological Process: protein targeting to membrane (GO:0006612);; Cellular Component: integral component of membrane (GO:0016021);; Biological Process: peptidyl-L-cysteine S-palmitoylation (GO:0018230);; Molecular Function: protein-cysteine S-palmitoyltransferase activity (GO:0019706);;	K20029|2.0e-152|vvi:100244241|K20029 palmitoyltransferase ZDHHC3/7/25 [EC:2.3.1.225] | (RefSeq) probable protein S-acyltransferase 16	--	[R]	General function prediction only	DHHC palmitoyltransferase	Probable protein S-acyltransferase 16 OS=Arabidopsis thaliana OX=3702 GN=PAT16 PE=2 SV=1	S	Function unknown	unnamed protein product, partial [Vitis vinifera]
gene_Vitvi08g01820	33	42	23	155	176	204	0.674038	0.841636	0.508211	3.36884	3.85954	4.26427	7.90222e-21	2.44568	up	--	--	Molecular Function: catalytic activity (GO:0003824);; Biological Process: carbohydrate metabolic process (GO:0005975);; Molecular Function: carbohydrate binding (GO:0030246);;	--	--	--	--	--	Photosynthetic NDH subunit of subcomplex B 2, chloroplastic OS=Arabidopsis thaliana OX=3702 GN=PNSB2 PE=2 SV=1	S	Function unknown	PREDICTED: photosynthetic NDH subunit of subcomplex B 2, chloroplastic [Vitis vinifera]
gene_Vitvi18g00793	1875	1948	1746	840	823	937	32.8006	32.5989	33.587	14.3384	14.6469	16.4802	9.22367e-64	-1.10577	down	--	--	Cellular Component: chloroplast (GO:0009507);;	--	--	[KDR]	Transcription;; Cell cycle control, cell division, chromosome partitioning;; General function prediction only	Thioredoxin	Thioredoxin-like 4, chloroplastic OS=Arabidopsis thaliana OX=3702 GN=At1g07700 PE=2 SV=1	--	--	PREDICTED: thioredoxin-like 4, chloroplastic isoform X3 [Vitis vinifera]
gene_Vitvi02g00225	1363	1507	1363	631	651	608	22.4145	24.0545	24.2697	10.7917	11.2007	9.95948	3.7449e-46	-1.16852	down	[E]	Amino acid transport and metabolism	Cellular Component: cytoplasm (GO:0005737);; Molecular Function: carbon-sulfur lyase activity (GO:0016846);; Biological Process: transsulfuration (GO:0019346);; Molecular Function: pyridoxal phosphate binding (GO:0030170);;	K01761|4.9e-249|vvi:100253026|K01761 methionine-gamma-lyase [EC:4.4.1.11] | (RefSeq) methionine gamma-lyase	Cysteine and methionine metabolism (ko00270);; Selenocompound metabolism (ko00450)	[E]	Amino acid transport and metabolism	Cys/Met metabolism PLP-dependent enzyme	Methionine gamma-lyase OS=Arabidopsis thaliana OX=3702 GN=MGL PE=1 SV=1	E	Amino acid transport and metabolism	PREDICTED: methionine gamma-lyase [Vitis vinifera]
gene_Vitvi04g01786	280	289	316	710	646	661	19.8825	19.9345	24.348	52.6039	48.1777	46.8936	9.60203e-24	1.17967	up	--	--	--	--	--	--	--	Domain of unknown function (DUF3511)	--	S	Function unknown	PREDICTED: uncharacterized protein LOC104878982 [Vitis vinifera]
NewGene_229	225	222	182	678	583	621	2.03166	1.94983	1.91575	6.69734	5.70224	5.93903	1.32169e-37	1.57809	up	[T]	Signal transduction mechanisms	Molecular Function: protein kinase activity (GO:0004672);; Molecular Function: ATP binding (GO:0005524);; Cellular Component: integral component of membrane (GO:0016021);; Molecular Function: polysaccharide binding (GO:0030247);;	K13416|6.83e-59|ccaj:109804867|K13416 brassinosteroid insensitive 1-associated receptor kinase 1 [EC:2.7.10.1 2.7.11.1] | (RefSeq) BRASSINOSTEROID INSENSITIVE 1-associated receptor kinase 1-like	MAPK signaling pathway - plant (ko04016);; Plant hormone signal transduction (ko04075);; Plant-pathogen interaction (ko04626)	--	--	Protein kinase domain	Rust resistance kinase Lr10 OS=Triticum aestivum OX=4565 GN=LRK10 PE=2 SV=1	T	Signal transduction mechanisms	PREDICTED: LEAF RUST 10 DISEASE-RESISTANCE LOCUS RECEPTOR-LIKE PROTEIN KINASE-like 2.1 [Vitis vinifera]
gene_Vitvi08g01287	2510	2526	2179	9426	9466	10178	28.8253	28.5851	27.5346	115.736	116.688	119.376	0	2.0053	up	--	--	--	--	--	--	--	--	--	S	Function unknown	PREDICTED: uncharacterized protein LOC100254537 [Vitis vinifera]
gene_Vitvi07g04668	35	4	3	249	280	311	1.00893	0.113285	0.089234	7.56939	8.55894	9.04938	2.25093e-05	4.34484	up	[O]	Posttranslational modification, protein turnover, chaperones	Molecular Function: ATP binding (GO:0005524);; Cellular Component: chaperonin-containing T-complex (GO:0005832);; Biological Process: protein folding (GO:0006457);; Molecular Function: unfolded protein binding (GO:0051082);;	K09499|2.4e-105|vvi:100245611|K09499 T-complex protein 1 subunit eta | (RefSeq) T-complex protein 1 subunit eta	--	[O]	Posttranslational modification, protein turnover, chaperones	TCP-1/cpn60 chaperonin family	T-complex protein 1 subunit eta OS=Arabidopsis thaliana OX=3702 GN=CCT7 PE=1 SV=1	O	Posttranslational modification, protein turnover, chaperones	T-complex protein 1 subunit eta [Vitis vinifera]
gene_Vitvi08g04240	16	23	22	46	45	54	0.78088	1.10898	1.1846	2.38164	2.31563	2.68267	0.00259733	1.23734	up	--	--	Molecular Function: translation initiation factor activity (GO:0003743);; Cellular Component: cytoplasm (GO:0005737);;	--	--	--	--	--	--	--	--	Eukaryotic translation initiation factor 3 subunit G [Vitis vinifera]
gene_Vitvi02g00095	207	221	180	449	409	442	7.83925	8.12032	7.39227	17.712	16.2572	16.7242	1.71099e-16	1.0922	up	--	--	--	--	--	--	--	--	--	S	Function unknown	unnamed protein product, partial [Vitis vinifera]
gene_Vitvi13g01765	296	291	285	739	614	747	6.16394	5.89639	6.44674	16.0437	13.4202	15.5406	3.91278e-29	1.25965	up	[R]	General function prediction only	Molecular Function: GTPase activity (GO:0003924);; Molecular Function: GTP binding (GO:0005525);; Cellular Component: endosome (GO:0005768);; Biological Process: intracellular protein transport (GO:0006886);; Cellular Component: endomembrane system (GO:0012505);; Biological Process: Rab protein signal transduction (GO:0032482);;	K07904|1.6e-123|vvi:100246065|K07904 Ras-related protein Rab-11A | (RefSeq) ras-related protein RGP1	Endocytosis (ko04144)	[U]	Intracellular trafficking, secretion, and vesicular transport	Ras family	Ras-related protein RGP1 OS=Oryza sativa subsp. japonica OX=39947 GN=RGP1 PE=2 SV=2	U	Intracellular trafficking, secretion, and vesicular transport	PREDICTED: ras-related protein RGP1 [Vitis vinifera]
gene_Vitvi01g00653	0	0	0	46	43	59	0	0	0	0.658524	0.62113	0.823528	3.23972e-10	8.05553	up	[V]	Defense mechanisms	Molecular Function: antiporter activity (GO:0015297);; Cellular Component: integral component of membrane (GO:0016021);; Molecular Function: xenobiotic transmembrane transporter activity (GO:0042910);;	K03327|3.8e-285|vvi:100261384|K03327 multidrug resistance protein, MATE family | (RefSeq) protein DETOXIFICATION 29	--	[R]	General function prediction only	MatE	Protein DETOXIFICATION 29 OS=Arabidopsis thaliana OX=3702 GN=DTX29 PE=1 SV=1	V	Defense mechanisms	unnamed protein product, partial [Vitis vinifera]
gene_Vitvi06g01536	0	2	2	63	55	56	0	0.026522	0.042863	1.29154	1.15016	1.10909	7.32157e-11	5.43576	up	--	--	Molecular Function: DNA binding (GO:0003677);; Cellular Component: nucleus (GO:0005634);; Biological Process: regulation of transcription, DNA-templated (GO:0006355);; Cellular Component: integral component of membrane (GO:0016021);;	K00521|4.6e-33|cmos:111447866|K00521 ferric-chelate reductase [EC:1.16.1.7] | (RefSeq) ferric reduction oxidase 7, chloroplastic-like	--	--	--	No apical meristem (NAM) protein	NAC domain-containing protein 40 OS=Arabidopsis thaliana OX=3702 GN=NTL8 PE=1 SV=1	G	Carbohydrate transport and metabolism	PREDICTED: NAC domain-containing protein 40 isoform X1 [Vitis vinifera]
gene_Vitvi17g00898	553	488	394	1989	2061	2141	5.24216	4.48438	4.0396	19.6136	20.452	20.2355	2.56926e-149	2.10671	up	[Q]	Secondary metabolites biosynthesis, transport and catabolism	Molecular Function: copper ion binding (GO:0005507);; Molecular Function: primary amine oxidase activity (GO:0008131);; Biological Process: amine metabolic process (GO:0009308);; Molecular Function: quinone binding (GO:0048038);;	K00276|0.0e+00|vvi:100267280|K00276 primary-amine oxidase [EC:1.4.3.21] | (RefSeq) copper methylamine oxidase	Glycine, serine and threonine metabolism (ko00260);; Tyrosine metabolism (ko00350);; Phenylalanine metabolism (ko00360);; beta-Alanine metabolism (ko00410);; Isoquinoline alkaloid biosynthesis (ko00950);; Tropane, piperidine and pyridine alkaloid biosynthesis (ko00960)	[Q]	Secondary metabolites biosynthesis, transport and catabolism	Copper amine oxidase, enzyme domain	Primary amine oxidase OS=Arabidopsis thaliana OX=3702 GN=At1g62810 PE=2 SV=1	Q	Secondary metabolites biosynthesis, transport and catabolism	PREDICTED: uncharacterized protein LOC100267280 [Vitis vinifera]
[truncated: 3,595 more rows]
